# Supplementary material for: Uronium 3-carb­oxy-4-hy­droxy­benzene­sulfonate
Source: Acta Crystallogr Sect E Struct Rep Online. 2013 Oct 31;69(Pt 11):o1725. doi: 10.1107/S1600536813029474 (PMC3884371; doi:10.1107/S1600536813029474)
Supplement: Supplementary file 1 [file e-69-o1725-sup1.cif]

##############################################################################
#                                                                            #
# This CIF contains the data in a paper accepted for publication in          #
# Acta Crystallographica Section E. It conforms to the requirements of       #
# Notes for Authors for Acta Crystallographica Section E, and has been       #
# peer reviewed under the auspices of the IUCr Commission on Journals.       #
#                                                                            #
# Full details of the Crystallographic Information File format               #
# are given in the paper "The Crystallographic Information File (CIF):       #
# a New Standard Archive File for Crystallography" by S. R. Hall, F. H.      #
# Allen and I. D. Brown [Acta Cryst. (1991), A47, 655-685].                  #
#                                                                            #
# The current version of the core CIF dictionary is obtainable from          #
# ftp://ftp.iucr.org/pub/cif_core.dic.                                       #
#                                                                            #
# Software is freely available for graphical display of the structure(s)     #
# in this CIF. For information consult the CIF software page                 #
# http://www.iucr.org/resources/cif/software.                                #
#                                                                            #
# This file may be used for bona fide research purposes within the           #
# scientific community so long as proper attribution is given to the journal # 
# article from which it was obtained.                                        #
#                                                                            #
##############################################################################
data_global
_audit_creation_method     SHELXL97
_journal_date_recd_electronic     2013-09-21
_journal_date_accepted     2013-10-25
_journal_name_full     'Acta Crystallographica, Section E'
_journal_year     2013
_journal_volume     69
_journal_issue     11
_journal_page_first     o1725
_journal_page_last     o1725
_journal_paper_category     QO
_journal_paper_doi     10.1107/S1600536813029474
_journal_coeditor_code     BH2485
_publ_contact_author_name     'G. Chakkaravarthi'
_publ_contact_author_address
;
Department of Physics
CPCL Polytechnic College
Chennai 600 068
India
;
_publ_contact_author_email
                             'chakkaravarthi_2005@yahoo.com, kan_uma6@yahoo.com'
_publ_contact_author_fax     ?
_publ_contact_author_phone      9940334668
_publ_section_title
;
Uronium 3-carboxy-4-hydroxybenzenesulfonate
;
loop_
    _publ_author_name
    _publ_author_address
    "A. Silambarasan"
;
Department of Physics
Presidency College
Chennai 600 005
India
;
    "M. Krishna Kumar"
;
Department of Physics
Presidency College
Chennai 600 005
India
;
    'G. Chakkaravarthi'
;
Department of Physics
CPCL Polytechnic College
Chennai 600 068
India
;
    "R. Mohan Kumar"
;
Department of Physics
Presidency College
Chennai 600 005
India
;
    "P. R. Umarani"
;
Kunthavai Naacchiyaar Govt. Arts College (W)
Thanjavur 613 007
India
;
_publ_section_synopsis     .
data_I
_audit_creation_method     SHELXL-97
_database_code_depnum_ccdc_archive     'CCDC 968736'
_chemical_name_systematic
;
Uronium 3-carboxy-4-hydroxybenzenesulfonate
;
_chemical_name_common     ?
_chemical_formula_moiety     'C7 H5 O6 S, C H5 N2 O'
_chemical_formula_sum     'C8 H10 N2 O7 S'
_chemical_formula_iupac     'C H5 N2 O + , C7 H5 O6 S -'
_chemical_formula_weight     278.24
_chemical_melting_point     ?
_symmetry_cell_setting     triclinic
_symmetry_space_group_name_H-M     'P -1'
_symmetry_space_group_name_Hall     '-P 1'
loop_
    _symmetry_equiv_pos_as_xyz
    'x, y, z'
    '-x, -y, -z'
_cell_length_a     7.2248(4)
_cell_length_b     8.7718(5)
_cell_length_c     10.1549(5)
_cell_angle_alpha     85.504(3)
_cell_angle_beta     71.087(2)
_cell_angle_gamma     68.659(2)
_cell_volume     566.50(5)
_cell_formula_units_Z     2
_cell_measurement_reflns_used     7318
_cell_measurement_theta_min     2.12
_cell_measurement_theta_max     32.8
_cell_measurement_temperature     295(2)
_exptl_crystal_description     block
_exptl_crystal_colour     colourless
_exptl_crystal_size_max     0.30
_exptl_crystal_size_mid     0.24
_exptl_crystal_size_min     0.20
_exptl_crystal_density_diffrn     1.631
_exptl_crystal_density_meas     ?
_exptl_crystal_density_method     'not measured'
_exptl_crystal_F_000     288
_exptl_absorpt_coefficient_mu     0.317
_exptl_absorpt_correction_type     multi-scan
_exptl_absorpt_process_details     '(SADABS; Bruker, 2004)'
_exptl_absorpt_correction_T_min     0.9110
_exptl_absorpt_correction_T_max     0.9394
_exptl_special_details     ?
_diffrn_ambient_temperature     295(2)
_diffrn_radiation_type     MoK\a
_diffrn_radiation_wavelength     0.71073
_diffrn_radiation_source     'fine-focus sealed tube'
_diffrn_radiation_monochromator     graphite
_diffrn_measurement_device_type
;
Bruker APEXII CCD
;
_diffrn_measurement_method     '\w and \f scan'
_diffrn_detector_area_resol_mean     ?
_diffrn_reflns_number     14246
_diffrn_reflns_av_R_equivalents     0.0280
_diffrn_reflns_av_sigmaI/netI     0.0227
_diffrn_reflns_theta_min     2.12
_diffrn_reflns_theta_max     33.56
_diffrn_reflns_theta_full     25.00
_diffrn_measured_fraction_theta_max     0.913
_diffrn_measured_fraction_theta_full     0.998
_diffrn_reflns_limit_h_min     -11
_diffrn_reflns_limit_h_max     11
_diffrn_reflns_limit_k_min     -13
_diffrn_reflns_limit_k_max     13
_diffrn_reflns_limit_l_min     -14
_diffrn_reflns_limit_l_max     15
_diffrn_standards_number     0
_diffrn_standards_interval_count     ?
_diffrn_standards_interval_time     0
_diffrn_standards_decay_%     ?
_refine_special_details     ?
_reflns_number_total     4079
_reflns_number_gt     3432
_reflns_threshold_expression     >2\s(I)
_refine_ls_structure_factor_coef     Fsqd
_refine_ls_matrix_type     full
_refine_ls_R_factor_all     0.0447
_refine_ls_R_factor_gt     0.0367
_refine_ls_wR_factor_gt     0.1035
_refine_ls_wR_factor_ref     0.1099
_refine_ls_goodness_of_fit_ref     1.047
_refine_ls_restrained_S_all     1.047
_refine_ls_number_reflns     4079
_refine_ls_number_parameters     185
_refine_ls_number_restraints     7
_refine_ls_number_constraints     0
_refine_ls_hydrogen_treatment     mixed
_refine_ls_weighting_scheme     calc
_refine_ls_weighting_details
         'calc w=1/[\s^2^(Fo^2^)+(0.0577P)^2^+0.1089P] where P=(Fo^2^+2Fc^2^)/3'
_atom_sites_solution_hydrogens     geom
_atom_sites_solution_primary     direct
_atom_sites_solution_secondary     difmap
_refine_ls_shift/su_max     0.000
_refine_ls_shift/su_mean     0.000
_refine_diff_density_max     0.413
_refine_diff_density_min     -0.396
_refine_ls_extinction_method     SHELXL-97
_refine_ls_extinction_coef     0.105(7)
_refine_ls_extinction_expression
                                  'Fc^*^=kFc[1+0.001xFc^2^\l^3^/sin(2\q)]^-1/4^'
loop_
    _atom_type_symbol
    _atom_type_description
    _atom_type_scat_dispersion_real
    _atom_type_scat_dispersion_imag
    _atom_type_scat_source
    'C' 'C' 0.0033 0.0016
                         'International Tables Vol C Tables 4.2.6.8 and 6.1.1.4'
    'H' 'H' 0.0000 0.0000
                         'International Tables Vol C Tables 4.2.6.8 and 6.1.1.4'
    'N' 'N' 0.0061 0.0033
                         'International Tables Vol C Tables 4.2.6.8 and 6.1.1.4'
    'O' 'O' 0.0106 0.0060
                         'International Tables Vol C Tables 4.2.6.8 and 6.1.1.4'
    'S' 'S' 0.1246 0.1234
                         'International Tables Vol C Tables 4.2.6.8 and 6.1.1.4'
_computing_data_collection     'APEX2 (Bruker, 2004)'
_computing_cell_refinement     'SAINT (Bruker, 2004)'
_computing_data_reduction     'SAINT (Bruker, 2004)'
_computing_structure_solution     'SHELXS97 (Sheldrick, 2008)'
_computing_structure_refinement     'SHELXL97 (Sheldrick, 2008)'
_computing_molecular_graphics     'PLATON (Spek, 2009)'
_computing_publication_material     'SHELXL97 (Sheldrick, 2008)'
loop_
    _atom_site_type_symbol
    _atom_site_label
    _atom_site_fract_x
    _atom_site_fract_y
    _atom_site_fract_z
    _atom_site_U_iso_or_equiv
    _atom_site_adp_type
    _atom_site_calc_flag
    _atom_site_refinement_flags
    _atom_site_occupancy
    _atom_site_symmetry_multiplicity
    _atom_site_disorder_assembly
    _atom_site_disorder_group
    C C1 0.22603(17) 0.52320(13) 0.56728(12) 0.0301(2) Uani d . 1 1 . .
    C C2 0.28443(18) 0.45643(14) 0.43261(12) 0.0324(2) Uani d . 1 1 . .
    C C3 0.3015(2) 0.29542(15) 0.41388(13) 0.0376(3) Uani d . 1 1 . .
    H H3 0.3363 0.2524 0.3246 0.045 Uiso calc R 1 1 . .
    C C4 0.26724(19) 0.20039(14) 0.52622(13) 0.0347(2) Uani d . 1 1 . .
    H H4 0.2801 0.0928 0.5132 0.042 Uiso calc R 1 1 . .
    C C5 0.21286(17) 0.26557(12) 0.66054(12) 0.0288(2) Uani d . 1 1 . .
    C C6 0.19033(17) 0.42571(13) 0.68131(12) 0.0301(2) Uani d . 1 1 . .
    H H6 0.1514 0.4687 0.7712 0.036 Uiso calc R 1 1 . .
    C C7 0.20231(19) 0.69528(14) 0.58615(14) 0.0343(2) Uani d . 1 1 . .
    C C8 0.5164(2) 0.26399(16) 1.00316(13) 0.0378(3) Uani d . 1 1 . .
    N N1 0.6134(2) 0.16284(17) 0.89415(14) 0.0474(3) Uani d D 1 1 . .
    N N2 0.6150(2) 0.32507(16) 1.05987(13) 0.0431(3) Uani d D 1 1 . .
    O O1 0.1437(2) 0.74360(11) 0.71788(11) 0.0490(3) Uani d D 1 1 . .
    O O2 0.23382(18) 0.78366(11) 0.48953(11) 0.0473(2) Uani d . 1 1 . .
    O O3 0.32586(18) 0.54310(12) 0.31773(10) 0.0459(2) Uani d D 1 1 . .
    O O4 0.39451(15) 0.02256(11) 0.79035(11) 0.0417(2) Uani d . 1 1 . .
    O O5 0.05090(15) 0.05458(11) 0.78561(11) 0.0417(2) Uani d . 1 1 . .
    O O6 0.08949(15) 0.24191(11) 0.92865(9) 0.0380(2) Uani d . 1 1 . .
    O O7 0.31385(16) 0.31219(15) 1.06119(12) 0.0513(3) Uani d D 1 1 . .
    S S1 0.18626(4) 0.13680(3) 0.80111(3) 0.03090(10) Uani d . 1 1 . .
    H H1A 0.551(2) 0.1153(18) 0.8654(16) 0.037 Uiso d D 1 1 . .
    H H1B 0.7463(14) 0.1303(19) 0.8589(15) 0.037 Uiso d D 1 1 . .
    H H2A 0.543(2) 0.3875(17) 1.1326(12) 0.037 Uiso d D 1 1 . .
    H H2B 0.7490(14) 0.2929(19) 1.0274(16) 0.037 Uiso d D 1 1 . .
    H H1 0.129(3) 0.8404(12) 0.7270(18) 0.046 Uiso d D 1 1 . .
    H H3A 0.303(3) 0.6342(14) 0.3493(18) 0.046 Uiso d D 1 1 . .
    H H7 0.253(3) 0.278(2) 1.0221(17) 0.046 Uiso d D 1 1 . .
loop_
    _atom_site_aniso_label
    _atom_site_aniso_U_11
    _atom_site_aniso_U_22
    _atom_site_aniso_U_33
    _atom_site_aniso_U_12
    _atom_site_aniso_U_13
    _atom_site_aniso_U_23
    C1 0.0310(5) 0.0228(4) 0.0369(6) -0.0100(4) -0.0100(4) -0.0027(4)
    C2 0.0333(5) 0.0287(5) 0.0338(6) -0.0102(4) -0.0095(4) -0.0006(4)
    C3 0.0466(6) 0.0317(5) 0.0328(6) -0.0125(5) -0.0105(5) -0.0068(4)
    C4 0.0412(6) 0.0245(5) 0.0382(6) -0.0114(4) -0.0110(5) -0.0070(4)
    C5 0.0300(4) 0.0222(4) 0.0341(5) -0.0099(4) -0.0083(4) -0.0037(4)
    C6 0.0342(5) 0.0237(4) 0.0327(5) -0.0115(4) -0.0082(4) -0.0053(4)
    C7 0.0361(5) 0.0244(5) 0.0434(6) -0.0117(4) -0.0123(5) -0.0015(4)
    C8 0.0418(6) 0.0372(6) 0.0358(6) -0.0163(5) -0.0127(5) 0.0067(5)
    N1 0.0385(6) 0.0541(7) 0.0480(7) -0.0165(5) -0.0089(5) -0.0101(5)
    N2 0.0458(6) 0.0439(6) 0.0433(6) -0.0191(5) -0.0152(5) 0.0014(5)
    O1 0.0766(7) 0.0265(4) 0.0465(5) -0.0241(5) -0.0149(5) -0.0053(4)
    O2 0.0630(6) 0.0306(4) 0.0512(6) -0.0213(4) -0.0176(5) 0.0064(4)
    O3 0.0634(6) 0.0374(5) 0.0356(5) -0.0196(5) -0.0130(4) 0.0036(4)
    O4 0.0428(5) 0.0284(4) 0.0487(5) -0.0056(4) -0.0155(4) -0.0018(4)
    O5 0.0445(5) 0.0310(4) 0.0515(5) -0.0216(4) -0.0064(4) -0.0068(4)
    O6 0.0445(5) 0.0331(4) 0.0337(4) -0.0155(4) -0.0052(3) -0.0066(3)
    O7 0.0402(5) 0.0632(7) 0.0490(6) -0.0176(5) -0.0095(4) -0.0137(5)
    S1 0.03538(15) 0.02207(13) 0.03448(16) -0.01185(10) -0.00736(11) -0.00307(9)
_geom_special_details     ?
loop_
    _geom_bond_atom_site_label_1
    _geom_bond_atom_site_label_2
    _geom_bond_site_symmetry_2
    _geom_bond_distance
    _geom_bond_publ_flag
    C1 C6 . 1.3966(16) ?
    C1 C2 . 1.4010(16) ?
    C1 C7 . 1.4766(15) ?
    C2 O3 . 1.3523(15) ?
    C2 C3 . 1.3951(17) ?
    C3 C4 . 1.3695(18) ?
    C3 H3 . 0.9300 ?
    C4 C5 . 1.3976(15) ?
    C4 H4 . 0.9300 ?
    C5 C6 . 1.3791(14) ?
    C5 S1 . 1.7544(12) ?
    C6 H6 . 0.9300 ?
    C7 O2 . 1.2165(16) ?
    C7 O1 . 1.3189(16) ?
    C8 O7 . 1.3029(16) ?
    C8 N1 . 1.3047(17) ?
    C8 N2 . 1.3104(18) ?
    N1 H1A . 0.841(9) ?
    N1 H1B . 0.852(9) ?
    N2 H2A . 0.850(9) ?
    N2 H2B . 0.858(9) ?
    O1 H1 . 0.826(9) ?
    O3 H3A . 0.824(9) ?
    O4 S1 . 1.4468(10) ?
    O5 S1 . 1.4602(9) ?
    O6 S1 . 1.4654(9) ?
    O7 H7 . 0.821(9) ?
loop_
    _geom_angle_atom_site_label_1
    _geom_angle_atom_site_label_2
    _geom_angle_atom_site_label_3
    _geom_angle_site_symmetry_1
    _geom_angle_site_symmetry_3
    _geom_angle
    _geom_angle_publ_flag
    C6 C1 C2 . . 119.27(10) ?
    C6 C1 C7 . . 121.23(10) ?
    C2 C1 C7 . . 119.50(11) ?
    O3 C2 C3 . . 117.87(11) ?
    O3 C2 C1 . . 122.19(10) ?
    C3 C2 C1 . . 119.95(11) ?
    C4 C3 C2 . . 120.39(11) ?
    C4 C3 H3 . . 119.8 ?
    C2 C3 H3 . . 119.8 ?
    C3 C4 C5 . . 119.82(10) ?
    C3 C4 H4 . . 120.1 ?
    C5 C4 H4 . . 120.1 ?
    C6 C5 C4 . . 120.59(11) ?
    C6 C5 S1 . . 120.71(9) ?
    C4 C5 S1 . . 118.63(8) ?
    C5 C6 C1 . . 119.95(10) ?
    C5 C6 H6 . . 120.0 ?
    C1 C6 H6 . . 120.0 ?
    O2 C7 O1 . . 123.37(11) ?
    O2 C7 C1 . . 123.22(11) ?
    O1 C7 C1 . . 113.41(11) ?
    O7 C8 N1 . . 121.64(12) ?
    O7 C8 N2 . . 115.88(12) ?
    N1 C8 N2 . . 122.48(13) ?
    C8 N1 H1A . . 121.2(11) ?
    C8 N1 H1B . . 120.5(11) ?
    H1A N1 H1B . . 117.5(15) ?
    C8 N2 H2A . . 117.9(11) ?
    C8 N2 H2B . . 118.8(11) ?
    H2A N2 H2B . . 123.0(15) ?
    C7 O1 H1 . . 112.4(12) ?
    C2 O3 H3A . . 103.8(13) ?
    C8 O7 H7 . . 115.2(13) ?
    O4 S1 O5 . . 112.06(6) ?
    O4 S1 O6 . . 112.49(6) ?
    O5 S1 O6 . . 111.64(5) ?
    O4 S1 C5 . . 106.92(6) ?
    O5 S1 C5 . . 106.35(6) ?
    O6 S1 C5 . . 106.94(5) ?
loop_
    _geom_torsion_atom_site_label_1
    _geom_torsion_atom_site_label_2
    _geom_torsion_atom_site_label_3
    _geom_torsion_atom_site_label_4
    _geom_torsion_site_symmetry_1
    _geom_torsion_site_symmetry_2
    _geom_torsion_site_symmetry_3
    _geom_torsion_site_symmetry_4
    _geom_torsion
    _geom_torsion_publ_flag
    C6 C1 C2 O3 . . . . -178.47(11) ?
    C7 C1 C2 O3 . . . . 1.84(18) ?
    C6 C1 C2 C3 . . . . 1.51(17) ?
    C7 C1 C2 C3 . . . . -178.18(11) ?
    O3 C2 C3 C4 . . . . 178.12(12) ?
    C1 C2 C3 C4 . . . . -1.86(19) ?
    C2 C3 C4 C5 . . . . 0.64(19) ?
    C3 C4 C5 C6 . . . . 0.94(18) ?
    C3 C4 C5 S1 . . . . -176.05(10) ?
    C4 C5 C6 C1 . . . . -1.28(17) ?
    S1 C5 C6 C1 . . . . 175.65(8) ?
    C2 C1 C6 C5 . . . . 0.05(17) ?
    C7 C1 C6 C5 . . . . 179.73(10) ?
    C6 C1 C7 O2 . . . . 179.30(12) ?
    C2 C1 C7 O2 . . . . -1.02(18) ?
    C6 C1 C7 O1 . . . . -0.71(16) ?
    C2 C1 C7 O1 . . . . 178.98(11) ?
    C6 C5 S1 O4 . . . . -106.66(10) ?
    C4 C5 S1 O4 . . . . 70.32(10) ?
    C6 C5 S1 O5 . . . . 133.45(9) ?
    C4 C5 S1 O5 . . . . -49.56(10) ?
    C6 C5 S1 O6 . . . . 14.04(11) ?
    C4 C5 S1 O6 . . . . -168.98(9) ?
loop_
    _geom_hbond_atom_site_label_D
    _geom_hbond_atom_site_label_H
    _geom_hbond_atom_site_label_A
    _geom_hbond_site_symmetry_A
    _geom_hbond_distance_DH
    _geom_hbond_distance_HA
    _geom_hbond_distance_DA
    _geom_hbond_angle_DHA
    _geom_hbond_publ_flag
    O3 H3A O2 . 0.824(9) 1.831(11) 2.5966(14) 154(18) yes
    O7 H7 O6 . 0.821(9) 1.852(10) 2.6629(14) 169(18) yes
    N1 H1A O4 . 0.841(9) 1.960(9) 2.7979(16) 175(16) yes
    O1 H1 O5 1_565 0.826(9) 1.841(10) 2.6511(12) 167(18) yes
    N1 H1B O5 1_655 0.852(9) 1.947(9) 2.7976(16) 178(15) yes
    N2 H2B O6 1_655 0.858(9) 2.220(9) 3.0712(16) 172(15) yes
    N2 H2A O3 1_556 0.850(9) 2.189(9) 3.0347(16) 173(15) yes
_iucr_refine_instructions_details
;
TITL I in P-1
CELL  0.71073   7.2248   8.7718  10.1549   85.504   71.087   68.659
ZERR     2.00   0.0004   0.0005   0.0005    0.003    0.002    0.002
LATT   1
SFAC  C    H    N    O    S
UNIT  16   20   4    14   2
MERG   2
DFIX   0.86  0.01 N1 H1A  N1 H1B N2 H2A  N2 H2B
DFIX   0.82  0.01 O1 H1 O7 H7 O3 H3A
HTAB C6 O6
HTAB O3 O2
HTAB O7 O6
HTAB N1 O4
HTAB O1 O5_$1
EQIV $1 x, y+1, z
HTAB N1 O5_$2
HTAB N2 O6_$2
EQIV $2 x+1, y, z
HTAB N2 O3_$3
EQIV $3 x, y, z+1
HTAB C3 O4_$4
EQIV $4 1-x,-y,1-z
FMAP   2
PLAN   20
SIZE     0.20   0.24   0.30
ACTA    50.00
BOND   $H
CONF
L.S.   4
TEMP    22.00
WGHT    0.057700    0.108900
EXTI    0.104812
FVAR       1.11768
C1    1    0.226031    0.523201    0.567278    11.00000    0.03097    0.02284 =
         0.03686   -0.00267   -0.00998   -0.01001
C2    1    0.284430    0.456432    0.432615    11.00000    0.03327    0.02871 =
         0.03383   -0.00061   -0.00953   -0.01022
C3    1    0.301485    0.295421    0.413875    11.00000    0.04657    0.03173 =
         0.03283   -0.00681   -0.01048   -0.01249
AFIX  43
H3    2    0.336310    0.252372    0.324574    11.00000   -1.20000
AFIX   0
C4    1    0.267244    0.200391    0.526216    11.00000    0.04119    0.02451 =
         0.03823   -0.00700   -0.01100   -0.01136
AFIX  43
H4    2    0.280142    0.092780    0.513155    11.00000   -1.20000
AFIX   0
C5    1    0.212865    0.265571    0.660544    11.00000    0.03002    0.02223 =
         0.03411   -0.00369   -0.00829   -0.00986
C6    1    0.190330    0.425709    0.681312    11.00000    0.03422    0.02371 =
         0.03268   -0.00527   -0.00816   -0.01147
AFIX  43
H6    2    0.151389    0.468747    0.771187    11.00000   -1.20000
AFIX   0
C7    1    0.202310    0.695280    0.586148    11.00000    0.03614    0.02436 =
         0.04344   -0.00150   -0.01232   -0.01173
C8    1    0.516429    0.263988    1.003157    11.00000    0.04175    0.03720 =
         0.03576    0.00669   -0.01271   -0.01633
N1    3    0.613450    0.162845    0.894147    11.00000    0.03847    0.05407 =
         0.04799   -0.01009   -0.00894   -0.01651
N2    3    0.614958    0.325068    1.059868    11.00000    0.04575    0.04387 =
         0.04334    0.00143   -0.01518   -0.01913
O1    4    0.143674    0.743602    0.717883    11.00000    0.07658    0.02647 =
         0.04653   -0.00526   -0.01490   -0.02411
O2    4    0.233823    0.783662    0.489526    11.00000    0.06296    0.03057 =
         0.05123    0.00640   -0.01765   -0.02132
O3    4    0.325863    0.543098    0.317733    11.00000    0.06343    0.03743 =
         0.03559    0.00360   -0.01302   -0.01956
O4    4    0.394509    0.022559    0.790352    11.00000    0.04282    0.02843 =
         0.04871   -0.00184   -0.01548   -0.00559
O5    4    0.050900    0.054585    0.785611    11.00000    0.04446    0.03100 =
         0.05146   -0.00675   -0.00644   -0.02159
O6    4    0.089490    0.241914    0.928650    11.00000    0.04450    0.03306 =
         0.03373   -0.00663   -0.00518   -0.01554
O7    4    0.313855    0.312192    1.061190    11.00000    0.04017    0.06317 =
         0.04899   -0.01373   -0.00948   -0.01764
S1    5    0.186258    0.136802    0.801111    11.00000    0.03538    0.02207 =
         0.03448   -0.00307   -0.00736   -0.01185
H1A   2    0.550671    0.115350    0.865424    11.00000   -1.20000
H1B   2    0.746340    0.130260    0.858915    11.00000   -1.20000
H2A   2    0.543374    0.387528    1.132609    11.00000   -1.20000
H2B   2    0.749042    0.292859    1.027361    11.00000   -1.20000
H1    2    0.129299    0.840364    0.727028    11.00000   -1.50000
H3A   2    0.303232    0.634169    0.349266    11.00000   -1.50000
H7    2    0.252633    0.277788    1.022087    11.00000   -1.50000
HKLF 4
REM  I in P-1
REM R1 =  0.0367 for   3432 Fo > 4sig(Fo)  and  0.0447 for all   4079 data
REM    185 parameters refined using      7 restraints
END
WGHT      0.0578      0.1103
REM Highest difference peak  0.413,  deepest hole -0.396,  1-sigma level  0.056
Q1    1   0.2018  0.2033  0.7266  11.00000  0.05    0.41
Q2    1   0.2740  0.3750  0.4314  11.00000  0.05    0.38
Q3    1   0.2118  0.6024  0.5782  11.00000  0.05    0.37
Q4    1   0.2322  0.2368  0.5957  11.00000  0.05    0.33
Q5    1   0.2099  0.3391  0.6675  11.00000  0.05    0.33
Q6    1   0.2449  0.5034  0.5017  11.00000  0.05    0.32
Q7    1   0.2275  0.4626  0.6192  11.00000  0.05    0.32
Q8    1   0.2731  0.2621  0.4776  11.00000  0.05    0.29
Q9    1   0.1417  0.2003  0.8609  11.00000  0.05    0.27
Q10   1   0.0998  0.1029  0.8024  11.00000  0.05    0.26
Q11   1   0.0801  0.7648  0.6826  11.00000  0.05    0.21
Q12   1   0.3252  0.2825  0.3807  11.00000  0.05    0.20
Q13   1   0.1360  0.2844  0.9205  11.00000  0.05    0.18
Q14   1   0.3098  0.4989  0.3776  11.00000  0.05    0.17
Q15   1   0.3032  0.3549  1.0020  11.00000  0.05    0.17
Q16   1   0.0487  0.1239  1.0509  11.00000  0.05    0.17
Q17   1  -0.0001  0.2666  0.9173  11.00000  0.05    0.16
Q18   1   0.1045  0.1831  0.9994  11.00000  0.05    0.16
Q19   1   0.5678  0.2246  0.9398  11.00000  0.05    0.16
Q20   1   0.1175  0.6942  0.7616  11.00000  0.05    0.15
;
