# Supplementary material for: Uronium 3-carb­oxy-4-hy­droxy­benzene­sulfonate
Source: Acta Crystallogr Sect E Struct Rep Online. 2013 Oct 31;69(Pt 11):o1725. doi: 10.1107/S1600536813029474 (PMC3884371; doi:10.1107/S1600536813029474)
Supplement: Supplementary file 2 [file e-69-o1725-Isup2.hkl]

#
# h,k,l, Fc-squared, Fo-squared, sigma(Fo-squared) and status flag
#
data_I
_shelx_title ' I in P-1'
_shelx_refln_list_code          4
_shelx_F_calc_maximum      119.72
_exptl_crystal_F_000       288.00
_reflns_d_resolution_high  0.6429
 
loop_
 _symmetry_equiv_pos_as_xyz
 'x, y, z'
 '-x, -y, -z'
 
_cell_length_a     7.2248
_cell_length_b     8.7718
_cell_length_c    10.1549
_cell_angle_alpha  85.504
_cell_angle_beta   71.087
_cell_angle_gamma  68.659
 
_shelx_F_squared_multiplier     1.000
 
loop_
 _refln_index_h
 _refln_index_k
 _refln_index_l
 _refln_F_squared_calc
 _refln_F_squared_meas
 _refln_F_squared_sigma
 _refln_observed_status
   1   0   0       17.47        8.93      0.17 o
   2   0   0     4870.95     4934.64     80.50 o
   3   0   0       42.54       42.23      0.58 o
   4   0   0        0.37       -0.13      0.13 o
   5   0   0      127.38      131.94      1.59 o
   6   0   0        6.24        5.63      0.32 o
   7   0   0       42.33       36.47      1.13 o
   8   0   0       27.46       28.77      1.09 o
   9   0   0        6.45        5.94      1.19 o
  -9   1   0       37.59       42.67      1.96 o
  -8   1   0        0.05        0.11      0.45 o
  -7   1   0       23.64       24.73      0.92 o
  -6   1   0        3.56        3.61      0.34 o
  -5   1   0      108.26       99.67      1.32 o
  -4   1   0        8.32        7.40      0.25 o
  -3   1   0      360.82      377.57      4.25 o
  -2   1   0     1726.70     1922.96     24.86 o
  -1   1   0     1197.55     1280.88     21.78 o
   0   1   0       18.21       12.01      0.45 o
   1   1   0       70.95       80.00      0.74 o
   2   1   0      151.45      193.13      1.89 o
   3   1   0       39.87       56.04      0.73 o
   4   1   0      419.34      466.24      4.70 o
   5   1   0      109.59      109.29      1.47 o
   6   1   0        0.99        1.57      0.44 o
   7   1   0       70.90       65.30      1.43 o
   8   1   0        1.14        1.07      0.34 o
   9   1   0        3.85        4.15      0.64 o
  10   1   0        0.14        0.34      0.56 o
  -9   2   0        2.42        2.58      0.63 o
  -8   2   0        0.04        0.12      0.43 o
  -7   2   0       25.34       23.79      1.06 o
  -6   2   0       30.98       31.85      0.82 o
  -5   2   0        4.57        2.98      0.25 o
  -4   2   0      152.24      158.01      2.43 o
  -3   2   0      281.59      320.25      4.56 o
  -2   2   0      906.45      942.67     10.86 o
  -1   2   0      117.56       98.87      1.79 o
   0   2   0     2473.12     2400.47     25.95 o
   1   2   0      532.23      546.74      5.92 o
   2   2   0        1.10        1.30      0.14 o
   3   2   0      252.61      244.57      3.30 o
   4   2   0      116.41      124.09      1.62 o
   5   2   0       36.31       33.20      0.71 o
   6   2   0      104.16      101.77      1.59 o
   7   2   0        7.57        9.89      0.50 o
   8   2   0        0.09        0.32      0.31 o
   9   2   0        0.38        0.36      0.38 o
  10   2   0        0.01        0.63      0.62 o
  -8   3   0        7.36        8.09      0.81 o
  -7   3   0       16.89       16.93      0.97 o
  -6   3   0        6.46        4.57      0.37 o
  -5   3   0       31.05       30.19      0.78 o
  -4   3   0      339.17      342.38      4.94 o
  -3   3   0      195.84      215.63      3.14 o
  -2   3   0     1256.79     1272.25     17.50 o
  -1   3   0        0.09       -0.06      0.06 o
   0   3   0      134.64      139.54      1.68 o
   1   3   0      844.95      853.86      8.68 o
   2   3   0       11.42       19.42      0.36 o
   3   3   0      363.48      352.66      4.05 o
   4   3   0      204.38      181.97      2.29 o
   5   3   0       37.32       38.05      0.78 o
   6   3   0       79.18       70.82      1.35 o
   7   3   0       22.26       20.84      0.72 o
   8   3   0        5.49        5.16      0.45 o
   9   3   0        1.53        1.05      0.42 o
  10   3   0        6.37        6.39      0.69 o
  -8   4   0        3.86        5.36      0.66 o
  -7   4   0        1.80        1.95      0.37 o
  -6   4   0       27.68       28.08      0.85 o
  -5   4   0       38.58       35.66      1.06 o
  -4   4   0      155.90      160.33      3.30 o
  -3   4   0       97.99       93.26      2.02 o
  -2   4   0      150.89      175.27      3.04 o
  -1   4   0       30.82       29.79      0.58 o
   0   4   0      926.18     1085.05     13.42 o
   1   4   0       42.11       49.62      0.74 o
   2   4   0      295.29      294.05      3.57 o
   3   4   0        0.13        1.23      0.16 o
   4   4   0      237.73      246.49      3.20 o
   5   4   0      298.44      298.71      3.59 o
   6   4   0      104.69      102.70      1.80 o
   7   4   0        1.67        1.40      0.33 o
   8   4   0       39.06       40.45      2.00 o
   9   4   0        3.07        2.51      0.52 o
  10   4   0       14.98       13.03      2.05 o
  -7   5   0        5.09        6.02      0.47 o
  -6   5   0        8.48        9.66      0.50 o
  -5   5   0       10.84       11.15      0.54 o
  -4   5   0       32.91       33.16      0.93 o
  -3   5   0      161.19      150.00      3.93 o
  -2   5   0        0.83        1.16      0.15 o
  -1   5   0       34.82       31.48      0.76 o
   0   5   0      188.69      203.10      2.66 o
   1   5   0       20.74       18.96      0.43 o
   2   5   0      467.85      470.09      5.00 o
   3   5   0      356.50      377.05      5.01 o
   4   5   0      298.25      290.22      4.37 o
   5   5   0      104.36       99.71      1.72 o
   6   5   0      150.03      149.76      2.42 o
   7   5   0      136.69      134.84      2.33 o
   8   5   0        5.60        5.25      0.50 o
   9   5   0        2.59        2.47      0.64 o
  10   5   0        2.33        3.89      0.88 o
  -7   6   0        6.67        6.48      0.41 o
  -6   6   0        0.08        0.60      0.21 o
  -5   6   0       46.78       44.72      1.19 o
  -4   6   0        4.64        4.40      0.31 o
  -3   6   0      172.72      167.93      3.43 o
  -2   6   0      131.40      130.22      3.11 o
  -1   6   0      308.15      300.92      5.53 o
   0   6   0        0.07        0.11      0.11 o
   1   6   0       38.22       43.57      0.79 o
   2   6   0        0.94        0.89      0.20 o
   3   6   0       68.32       67.44      1.10 o
   4   6   0      258.38      262.92      4.39 o
   5   6   0       30.07       33.96      0.87 o
   6   6   0        0.30        0.71      0.29 o
   7   6   0       68.44       64.15      1.75 o
   8   6   0        1.64        0.75      0.45 o
   9   6   0       39.96       42.66      2.25 o
  10   6   0        0.19        2.61      1.11 o
  -6   7   0        0.11        0.68      0.54 o
  -4   7   0        5.18        3.90      0.30 o
  -3   7   0       37.25       39.78      1.08 o
  -2   7   0      130.33      112.57      2.81 o
  -1   7   0       24.41       22.85      0.71 o
   0   7   0      270.13      254.07      3.34 o
   1   7   0        1.40        1.17      0.19 o
   2   7   0       80.42       74.81      1.40 o
   3   7   0      237.46      227.11      4.54 o
   4   7   0      175.94      173.19      3.70 o
   5   7   0       59.34       61.48      1.80 o
   6   7   0      536.42      523.39     12.15 o
   7   7   0       12.32       13.47      0.85 o
   8   7   0      162.83      162.81      3.91 o
   9   7   0       18.15       16.15      1.16 o
  10   7   0       28.23       30.14      3.56 o
  -3   8   0      118.79      111.80      2.51 o
  -2   8   0        3.50        3.55      0.31 o
  -1   8   0      195.52      177.36      3.55 o
   0   8   0        9.21       10.01      0.40 o
   1   8   0       61.55       50.45      1.05 o
   2   8   0        0.40        0.23      0.24 o
   3   8   0      166.04      167.81      3.75 o
   4   8   0       11.46       12.61      0.77 o
   5   8   0       32.10       30.39      1.20 o
   6   8   0       42.95       38.94      1.81 o
   7   8   0       39.90       39.38      1.58 o
   8   8   0        3.26        1.76      0.63 o
   9   8   0       14.56       13.22      1.11 o
  10   8   0        0.01        3.06      1.11 o
  -3   9   0        3.76        3.62      0.37 o
  -2   9   0        0.52        0.43      0.23 o
  -1   9   0        8.03        8.44      0.63 o
   0   9   0        4.95        3.61      0.52 o
   1   9   0       47.71       46.36      1.88 o
   2   9   0      166.96      159.78      3.40 o
   3   9   0        0.03       -0.28      0.28 o
   4   9   0       83.80       75.98      2.09 o
   5   9   0        1.07        0.77      0.52 o
   6   9   0       95.94       91.16      3.12 o
   7   9   0        0.07       -0.47      0.47 o
   8   9   0        0.39        0.43      0.72 o
   9   9   0       20.54       21.28      1.70 o
  -3  10   0        8.97        9.28      0.55 o
  -2  10   0        2.55        3.49      0.44 o
  -1  10   0        3.51        4.89      0.78 o
   0  10   0       55.62       55.33      2.73 o
   1  10   0      124.39      122.01      4.99 o
   2  10   0       30.00       29.51      1.81 o
   3  10   0       15.56       17.53      1.18 o
   4  10   0      123.24      130.06      3.13 o
   5  10   0        9.55        8.89      0.80 o
   6  10   0       32.21       34.62      1.85 o
   7  10   0        3.67        3.41      0.72 o
   8  10   0       12.14       13.23      1.41 o
   9  10   0       21.46       18.97      2.31 o
  -2  11   0        5.60        5.21      0.82 o
  -1  11   0       19.71       22.63      1.61 o
   0  11   0       24.33       27.31      1.87 o
   1  11   0       12.16       11.32      1.37 o
   2  11   0       73.42       73.29      2.35 o
   3  11   0        6.34        5.83      0.98 o
   4  11   0        1.62        2.43      0.66 o
   5  11   0       17.70       19.11      1.40 o
   6  11   0       16.60       17.99      1.69 o
   7  11   0       27.57       26.21      1.47 o
   8  11   0        0.24       -0.40      1.14 o
   0  12   0       15.90       16.36      1.47 o
   1  12   0        1.20        1.89      0.82 o
   2  12   0       89.64       83.52      4.13 o
   3  12   0        4.45        2.72      0.66 o
   4  12   0       11.37       10.04      1.04 o
   5  12   0       12.13       11.32      1.63 o
   6  12   0        7.04        6.64      1.55 o
   7  12   0       24.60       23.79      1.79 o
   2  13   0        5.39        4.16      1.04 o
   3  13   0        0.19        0.17      0.82 o
   4  13   0       14.76       16.12      1.27 o
  -4 -13   1       11.46       13.22      1.83 o
  -3 -13   1       21.68       21.50      2.12 o
  -2 -13   1        5.09        3.98      1.03 o
  -5 -12   1        1.25       -0.18      0.88 o
  -4 -12   1       18.14       21.35      1.43 o
  -3 -12   1       14.71       12.89      1.07 o
  -2 -12   1        6.82        8.61      1.37 o
  -1 -12   1       37.12       34.36      2.33 o
   0 -12   1       19.03       20.16      1.64 o
  -8 -11   1        4.93        3.44      1.46 o
  -7 -11   1        1.82        3.72      1.01 o
  -6 -11   1        0.77       -0.45      0.72 o
  -5 -11   1        0.08        0.64      0.66 o
  -4 -11   1       53.96       58.98      3.19 o
  -3 -11   1        0.88        0.72      0.51 o
  -2 -11   1       15.69       12.63      1.09 o
  -1 -11   1       25.25       25.15      1.89 o
   0 -11   1        2.40        1.43      0.72 o
   1 -11   1        5.73        4.44      0.83 o
   2 -11   1        3.03        2.38      0.67 o
  -8 -10   1       14.63       16.21      3.15 o
  -7 -10   1       24.48       26.84      1.79 o
  -6 -10   1        3.98        3.68      1.30 o
  -5 -10   1       58.36       57.23      2.33 o
  -4 -10   1       14.58       16.29      1.25 o
  -3 -10   1      156.38      149.10      4.16 o
  -2 -10   1      171.44      174.53      4.56 o
  -1 -10   1        1.99        1.96      0.76 o
   0 -10   1      142.01      142.74      5.49 o
   1 -10   1       14.07       13.61      1.14 o
   2 -10   1        0.09        0.15      0.28 o
   3 -10   1       16.99       15.96      0.67 o
  -9  -9   1       11.16       11.17      1.81 o
  -8  -9   1        7.36        7.98      0.95 o
  -7  -9   1       32.43       30.61      1.86 o
  -6  -9   1       13.25       12.84      1.18 o
  -5  -9   1        3.91        4.59      0.81 o
  -4  -9   1        0.53        0.21      0.36 o
  -3  -9   1        2.66        2.21      0.44 o
  -2  -9   1       33.02       27.46      1.87 o
  -1  -9   1        4.47        4.96      0.52 o
   0  -9   1      136.37      125.21      3.42 o
   1  -9   1       18.95       18.48      0.90 o
   2  -9   1       17.89       16.15      0.62 o
   3  -9   1        6.17        7.05      0.61 o
   4  -9   1        3.02        2.41      0.52 o
  -9  -8   1       13.26       17.27      1.57 o
  -8  -8   1        7.28        6.27      0.84 o
  -7  -8   1        0.34        0.48      0.65 o
  -6  -8   1        7.45        7.96      0.97 o
  -5  -8   1       10.66        9.57      0.76 o
  -4  -8   1       99.67      101.15      2.51 o
  -3  -8   1        1.33        0.44      0.33 o
  -2  -8   1       18.06       19.43      0.71 o
  -1  -8   1       55.36       54.63      1.12 o
   0  -8   1        0.67        0.70      0.21 o
   1  -8   1       55.71       52.91      1.32 o
   2  -8   1        4.29        4.47      0.35 o
   3  -8   1        0.05        0.05      0.16 o
 -10  -7   1        0.31        1.21      0.79 o
  -9  -7   1       20.07       18.52      1.28 o
  -8  -7   1       22.46       20.20      1.28 o
  -7  -7   1      156.43      155.74      3.35 o
  -6  -7   1       93.21       93.09      3.60 o
  -5  -7   1      115.14      110.58      2.72 o
  -4  -7   1     1168.52     1133.86     20.33 o
  -3  -7   1        3.53        4.75      0.93 o
  -2  -7   1      505.94      476.69      6.86 o
  -1  -7   1      126.29      124.77      2.24 o
   0  -7   1       16.59       14.99      0.39 o
   1  -7   1       77.83       72.69      1.60 o
   2  -7   1        0.00       -0.20      0.20 o
   3  -7   1      126.47      115.96      2.47 o
   4  -7   1       51.09       54.57      3.58 o
   6  -7   1       22.03       21.18      1.23 o
 -10  -6   1       10.53       12.85      1.74 o
  -9  -6   1        1.53        0.51      0.70 o
  -8  -6   1       34.83       35.35      1.50 o
  -7  -6   1        2.74        3.27      0.52 o
  -6  -6   1      126.08      116.67      3.00 o
  -5  -6   1      150.82      149.20      2.41 o
  -4  -6   1       39.32       39.16      0.98 o
  -3  -6   1       66.01       62.51      1.06 o
  -2  -6   1       49.05       58.22      1.41 o
  -1  -6   1        1.35        0.70      0.15 o
   0  -6   1       34.00       34.67      0.69 o
   1  -6   1       21.34       20.81      0.61 o
   2  -6   1      351.36      335.87      7.54 o
   3  -6   1       23.14       21.63      0.61 o
   4  -6   1        7.74       11.26      1.55 o
   5  -6   1       58.28       57.94      3.77 o
   6  -6   1       12.55       13.60      0.94 o
   7  -6   1        2.29        1.84      0.64 o
 -10  -5   1        0.32       -0.32      0.73 o
  -9  -5   1        3.04        1.86      0.60 o
  -8  -5   1        5.27        5.74      0.64 o
  -7  -5   1       99.33       98.65      1.87 o
  -6  -5   1       46.65       44.38      1.27 o
  -5  -5   1       37.80       41.88      0.98 o
  -4  -5   1      324.63      326.77      4.53 o
  -3  -5   1     1371.23     1380.02     17.36 o
  -2  -5   1       38.36       36.51      0.94 o
  -1  -5   1       28.36       30.74      0.60 o
   0  -5   1       54.71       57.25      0.87 o
   1  -5   1       37.19       38.12      0.87 o
   2  -5   1      283.63      283.98      5.11 o
   3  -5   1        1.18        1.02      0.62 o
   4  -5   1       38.11       37.32      2.56 o
   5  -5   1       16.61       17.60      0.72 o
   6  -5   1        2.67        2.77      0.27 o
   7  -5   1       14.33       15.52      0.64 o
 -10  -4   1        0.02        0.65      0.84 o
  -9  -4   1        3.05        2.85      1.54 o
  -8  -4   1        8.27        7.90      0.78 o
  -7  -4   1       45.90       43.98      1.11 o
  -6  -4   1      110.96      112.76      1.95 o
  -5  -4   1      167.38      158.97      2.28 o
  -4  -4   1      395.01      403.92      5.04 o
  -3  -4   1      249.70      272.94      3.28 o
  -2  -4   1      106.31      113.28      1.46 o
  -1  -4   1       48.41       56.67      0.88 o
   0  -4   1        3.82        6.46      0.21 o
   1  -4   1       14.70       12.67      0.28 o
   3  -4   1       31.69       22.50      1.67 o
   4  -4   1        1.12        0.97      0.17 o
   5  -4   1        0.65        0.32      0.17 o
   6  -4   1        3.78        4.14      0.36 o
   7  -4   1       20.59       20.64      0.79 o
   8  -4   1        0.00        0.64      0.43 o
  -9  -3   1        1.14        1.29      0.52 o
  -8  -3   1       31.44       32.74      0.98 o
  -7  -3   1       33.71       31.79      0.91 o
  -6  -3   1      189.01      186.71      2.85 o
  -5  -3   1      213.74      218.47      2.73 o
  -4  -3   1       74.29       89.90      1.45 o
  -3  -3   1        0.23        0.68      0.12 o
  -2  -3   1     1113.18     1075.64      9.65 o
  -1  -3   1      135.11      159.79      1.68 o
   0  -3   1      373.14      356.84      4.15 o
   1  -3   1      582.98      574.32      7.86 o
   3  -3   1      592.33      573.39     19.95 o
   4  -3   1      175.96      186.80      2.78 o
   5  -3   1       41.38       37.16      0.78 o
   6  -3   1       40.42       42.29      0.95 o
   7  -3   1        4.90        4.57      0.42 o
   8  -3   1       22.80       22.47      1.19 o
 -10  -2   1        0.97        1.04      1.28 o
  -9  -2   1       10.51       11.01      0.75 o
  -8  -2   1        0.20        0.14      0.32 o
  -7  -2   1        5.81        5.37      0.43 o
  -6  -2   1       90.15       87.63      1.58 o
  -5  -2   1       58.49       59.20      0.91 o
  -4  -2   1      140.84      142.76      1.86 o
  -3  -2   1       95.12      115.22      1.50 o
  -2  -2   1        0.11        0.14      0.08 o
  -1  -2   1      311.09      279.05      2.81 o
   0  -2   1     4135.21     3781.23     52.50 o
   1  -2   1        1.75        2.36      0.12 o
   2  -2   1      147.12      178.74      4.23 o
   3  -2   1      118.46      127.28      1.72 o
   4  -2   1        8.06       13.22      0.38 o
   5  -2   1        0.04        0.11      0.14 o
   6  -2   1        0.16        0.16      0.19 o
   7  -2   1        7.42        6.30      0.64 o
   8  -2   1       19.61       21.70      1.19 o
   9  -2   1        3.33        3.55      0.68 o
  -9  -1   1       16.25       19.31      1.41 o
  -8  -1   1        3.46        2.48      0.42 o
  -7  -1   1       12.29       13.20      0.62 o
  -6  -1   1       19.85       18.79      0.56 o
  -5  -1   1       16.63       13.75      0.47 o
  -4  -1   1       95.57      102.72      1.36 o
  -3  -1   1       15.78       14.95      0.32 o
  -2  -1   1     1165.88     1208.31     11.79 o
  -1  -1   1     1734.08     1815.57     16.82 o
   0  -1   1      131.66      126.61      1.28 o
   1  -1   1      943.58      970.90     27.32 o
   2  -1   1      249.27      235.08      3.03 o
   3  -1   1       73.70       89.42      1.01 o
   4  -1   1       44.99       54.31      0.72 o
   5  -1   1       75.61       82.19      1.19 o
   6  -1   1        8.80        7.06      0.31 o
   7  -1   1       77.17       75.81      1.56 o
   8  -1   1        1.44        2.12      0.43 o
   9  -1   1        7.24        7.55      0.99 o
  -9   0   1        1.07        2.39      1.48 o
  -8   0   1        0.89        0.07      0.46 o
  -7   0   1       33.48       31.70      0.92 o
  -6   0   1      105.82      103.21      1.48 o
  -5   0   1        1.13        1.02      0.17 o
  -4   0   1       38.43       31.20      0.55 o
  -3   0   1       23.89       18.80      0.36 o
  -2   0   1       11.54        4.09      0.16 o
  -1   0   1     4390.04     3953.06     68.31 o
   0   0   1       15.03       10.79      0.27 o
   1   0   1     1008.33     1098.06      9.06 o
   2   0   1    14333.16    14536.97    145.88 o
   3   0   1      247.50      293.24      2.95 o
   4   0   1     2778.79     2974.35     30.27 o
   5   0   1        0.94        1.95      0.22 o
   6   0   1      318.75      311.38      3.93 o
   7   0   1        6.45        8.12      0.46 o
   8   0   1        0.31        0.83      0.38 o
   9   0   1       28.01       25.61      1.50 o
  10   0   1        0.57        0.33      0.57 o
  -9   1   1        2.08        2.22      0.63 o
  -8   1   1       55.14       53.69      2.17 o
  -7   1   1       33.68       34.53      1.31 o
  -6   1   1        0.60        1.18      0.31 o
  -5   1   1      175.10      172.83      2.30 o
  -4   1   1        0.06        0.24      0.11 o
  -3   1   1      395.77      436.84      4.61 o
  -2   1   1      276.66      337.25      3.54 o
  -1   1   1       10.91       10.84      0.17 o
   0   1   1     3364.26     3193.23     31.07 o
   1   1   1     1070.05     1129.18      9.51 o
   2   1   1     4413.37     4623.66     43.77 o
   3   1   1        6.13        7.69      0.25 o
   4   1   1      119.32      129.15      1.54 o
   5   1   1      283.55      296.03      3.45 o
   6   1   1        3.13        1.11      0.38 o
   7   1   1       28.61       25.66      0.73 o
   8   1   1        0.04       -0.27      0.27 o
   9   1   1        0.34        0.62      0.45 o
  10   1   1        0.00        0.32      1.06 o
  -8   2   1       12.39       11.67      1.01 o
  -7   2   1        3.18        4.02      0.57 o
  -6   2   1        0.29        0.49      0.23 o
  -5   2   1       92.26       82.62      1.51 o
  -4   2   1       12.48       12.53      0.30 o
  -3   2   1      220.12      216.82      2.64 o
  -2   2   1       37.71       38.05      0.60 o
  -1   2   1      599.36      628.45      7.75 o
   0   2   1      710.53      759.70      8.18 o
   1   2   1       11.82        8.78      0.35 o
   2   2   1     3056.46     3158.90     26.71 o
   3   2   1       44.50       33.82      0.52 o
   4   2   1      299.89      310.49      3.22 o
   5   2   1      654.01      645.50      7.72 o
   6   2   1        5.13        5.12      0.34 o
   7   2   1        9.24        8.88      0.48 o
   8   2   1        6.71        5.94      0.49 o
   9   2   1        0.89        0.81      0.39 o
  10   2   1        2.97        4.14      0.85 o
  -8   3   1        2.86        2.61      0.98 o
  -7   3   1       32.15       33.31      1.47 o
  -6   3   1        7.84        8.68      0.55 o
  -5   3   1        1.94        2.43      0.25 o
  -4   3   1       76.91       79.79      1.39 o
  -3   3   1       71.35       69.53      1.31 o
  -2   3   1        8.13        9.02      0.38 o
  -1   3   1       43.26       49.55      0.71 o
   0   3   1     4114.02     4137.71     47.31 o
   1   3   1        9.51       14.80      0.33 o
   2   3   1     1400.02     1373.84     12.70 o
   3   3   1     1085.60     1208.43     12.60 o
   4   3   1      171.56      174.67      2.05 o
   5   3   1       22.01       14.70      0.46 o
   6   3   1       27.11       20.22      1.20 o
   7   3   1       78.86       75.37      1.48 o
   8   3   1        1.02        0.86      0.30 o
   9   3   1        1.39        1.53      0.45 o
  10   3   1        0.10       -0.11      0.39 o
  -7   4   1       28.74       27.62      1.79 o
  -6   4   1       15.44       15.36      1.05 o
  -5   4   1       92.09       90.34      2.20 o
  -4   4   1        9.27        9.14      0.50 o
  -3   4   1       33.92       37.26      0.85 o
  -2   4   1     1036.34     1107.44     16.67 o
  -1   4   1      104.88       98.90      1.31 o
   0   4   1      992.66     1085.99     14.69 o
   1   4   1       52.92       74.75      1.14 o
   2   4   1     2670.39     2951.94     35.53 o
   3   4   1      545.69      561.10      6.68 o
   4   4   1        0.06       -0.29      0.29 o
   5   4   1       81.12       87.17      1.29 o
   6   4   1       53.45       53.24      1.15 o
   7   4   1      124.26      123.43      2.13 o
   8   4   1        0.05       -0.27      0.27 o
   9   4   1       14.64       15.39      0.88 o
  10   4   1        0.51       -0.06      0.60 o
  -7   5   1       12.77       13.02      1.01 o
  -6   5   1        0.12        0.31      0.27 o
  -5   5   1        1.20        1.35      0.30 o
  -4   5   1        9.93        8.70      0.50 o
  -3   5   1      203.03      209.86      5.73 o
  -2   5   1      285.29      272.03      5.99 o
  -1   5   1       14.17       12.53      0.45 o
   0   5   1       28.78       22.29      0.44 o
   1   5   1       24.44       22.68      0.57 o
   2   5   1       45.89       34.06      0.65 o
   3   5   1       89.10       80.92      1.25 o
   4   5   1        1.60        1.53      0.26 o
   5   5   1       30.13       31.47      0.72 o
   6   5   1      324.15      308.08      4.39 o
   7   5   1        3.87        4.71      0.43 o
   8   5   1        5.98        5.81      0.50 o
   9   5   1        4.28        4.53      0.71 o
  10   5   1        1.23        0.88      0.69 o
  -6   6   1       19.13       21.16      0.79 o
  -5   6   1        1.09        1.03      0.30 o
  -4   6   1        6.43        7.45      0.46 o
  -3   6   1      193.82      185.61      3.85 o
  -2   6   1       18.83       15.98      0.67 o
  -1   6   1       31.03       30.57      0.83 o
   0   6   1        5.22        6.83      0.25 o
   1   6   1       82.57       88.77      1.35 o
   2   6   1        4.41        6.63      0.33 o
   3   6   1      121.14      115.95      1.66 o
   4   6   1      243.29      244.83      4.78 o
   5   6   1       22.08       19.89      0.68 o
   6   6   1       10.07        8.48      0.49 o
   7   6   1       50.15       51.00      1.33 o
   8   6   1        9.98        9.19      0.75 o
   9   6   1       11.55       12.04      0.98 o
  10   6   1        0.65        0.59      0.69 o
  -6   7   1        4.96        5.64      0.39 o
  -5   7   1        8.41        9.27      0.54 o
  -4   7   1       24.96       25.72      0.93 o
  -3   7   1        7.32        6.85      0.55 o
  -2   7   1       19.94       19.75      1.28 o
  -1   7   1      216.40      214.84      4.15 o
   0   7   1       52.34       58.13      1.05 o
   1   7   1       68.50       65.91      1.10 o
   2   7   1      191.50      184.57      2.90 o
   3   7   1        1.78        1.24      0.29 o
   4   7   1      376.63      373.20      7.16 o
   5   7   1       57.01       54.33      1.63 o
   6   7   1       15.90       14.73      0.89 o
   7   7   1        5.05        5.83      0.70 o
   8   7   1       56.81       53.48      1.68 o
   9   7   1       47.58       48.21      2.34 o
  10   7   1       54.05       54.80      2.59 o
  -5   8   1       17.29       17.37      0.95 o
  -4   8   1       19.02       18.48      0.76 o
  -3   8   1       12.20       11.80      0.75 o
  -2   8   1       67.45       59.46      1.77 o
  -1   8   1       81.06       77.13      1.79 o
   0   8   1      263.25      239.59      3.99 o
   1   8   1      312.89      296.26      4.40 o
   2   8   1        3.43        1.13      0.39 o
   3   8   1      272.48      250.75      5.01 o
   4   8   1       16.92       16.10      0.86 o
   5   8   1       17.58       16.94      0.96 o
   6   8   1        1.80        1.69      0.49 o
   7   8   1        6.65        6.00      0.90 o
   8   8   1       78.50       78.64      2.43 o
   9   8   1       28.96       28.19      1.48 o
  10   8   1       16.96       17.21      2.08 o
  -4   9   1        1.51        1.67      0.31 o
  -3   9   1        8.14        7.35      0.72 o
  -2   9   1        0.02        0.11      0.26 o
  -1   9   1       38.28       33.57      1.29 o
   0   9   1       59.68       66.28      3.42 o
   1   9   1       35.81       26.93      1.11 o
   2   9   1       77.17       82.10      2.02 o
   3   9   1        7.75        9.10      0.95 o
   4   9   1       97.79       89.83      2.33 o
   5   9   1       35.34       36.65      1.42 o
   6   9   1        6.28        4.38      0.84 o
   7   9   1       24.00       24.79      1.26 o
   8   9   1       39.84       43.21      2.12 o
   9   9   1        0.02        0.47      0.62 o
  -3  10   1        3.11        4.36      0.44 o
  -2  10   1       13.05       11.09      1.04 o
  -1  10   1       42.77       44.84      2.31 o
   0  10   1        1.10        1.41      0.63 o
   1  10   1       63.89       67.08      3.24 o
   2  10   1      160.10      152.42      4.05 o
   3  10   1       20.20       18.67      1.11 o
   4  10   1        0.84        0.21      0.39 o
   5  10   1       13.20       12.04      0.87 o
   6  10   1        4.60        4.79      0.89 o
   7  10   1       10.22       12.52      1.20 o
   8  10   1        7.41       10.59      1.20 o
   9  10   1        4.06        1.78      1.24 o
  -2  11   1       26.62       31.84      1.85 o
  -1  11   1       12.81       12.79      1.23 o
   0  11   1       26.16       26.77      1.87 o
   1  11   1      117.62      117.81      4.98 o
   2  11   1        0.89        1.26      0.49 o
   3  11   1        1.78        1.09      0.51 o
   4  11   1       50.67       52.79      2.13 o
   5  11   1        0.03       -0.12      0.58 o
   6  11   1       94.49      103.62      3.55 o
   7  11   1       10.53       10.44      1.33 o
   8  11   1       32.05       33.35      2.00 o
   0  12   1        6.08        6.68      1.04 o
   1  12   1        0.43       -0.01      0.67 o
   2  12   1        0.44        0.19      0.72 o
   3  12   1        3.25        1.64      0.72 o
   4  12   1        8.33        9.33      1.00 o
   5  12   1        1.77        0.60      0.98 o
   6  12   1       42.76       38.09      1.67 o
   7  12   1        0.21        0.10      0.80 o
   8  12   1        1.39        1.60      1.21 o
   2  13   1       12.61       13.28      1.55 o
   3  13   1       26.05       28.39      2.33 o
   4  13   1       20.11       20.56      1.40 o
   6  13   1        2.14        1.61      1.38 o
  -3 -13   2        0.21        1.04      0.82 o
  -2 -13   2       66.22       65.12      3.60 o
  -5 -12   2        8.61       10.90      1.65 o
  -4 -12   2        1.49        1.53      1.17 o
  -3 -12   2       10.02       11.05      1.12 o
  -2 -12   2       16.41       17.26      1.75 o
  -1 -12   2        4.58        6.01      1.12 o
   0 -12   2       18.99       18.80      1.56 o
  -7 -11   2        0.51        0.54      1.05 o
  -6 -11   2       37.54       35.74      2.02 o
  -5 -11   2        4.65        5.13      0.94 o
  -4 -11   2       43.73       47.29      2.09 o
  -3 -11   2        1.07        1.66      0.58 o
  -2 -11   2       69.22       68.94      2.29 o
  -1 -11   2       34.22       36.35      2.31 o
   0 -11   2        0.59       -0.54      0.54 o
   1 -11   2        0.58        0.59      0.54 o
   2 -11   2        1.99        1.99      0.66 o
  -8 -10   2        0.05        0.78      1.09 o
  -7 -10   2       15.46       14.32      1.40 o
  -6 -10   2       25.03       25.66      1.63 o
  -5 -10   2        0.14       -0.35      0.56 o
  -4 -10   2       17.45       16.11      0.98 o
  -3 -10   2        7.76        7.48      0.82 o
  -2 -10   2        5.14        4.83      0.66 o
  -1 -10   2      180.50      174.63      6.67 o
   0 -10   2       47.33       50.17      2.60 o
   1 -10   2       44.75       42.99      2.21 o
   2 -10   2       41.94       43.51      1.47 o
   3 -10   2        0.92        0.97      0.26 o
  -9  -9   2        0.06        0.30      0.92 o
  -8  -9   2        5.05        4.90      0.85 o
  -7  -9   2       25.89       28.00      1.75 o
  -6  -9   2        6.21        5.27      1.00 o
  -5  -9   2        1.39        1.66      0.63 o
  -4  -9   2        0.41        0.58      0.35 o
  -3  -9   2        9.00        9.53      0.70 o
  -2  -9   2        6.04        7.01      0.57 o
  -1  -9   2        3.35        2.59      0.43 o
   0  -9   2       22.45       22.83      1.09 o
   1  -9   2        0.24        0.43      0.31 o
   2  -9   2        0.14        0.12      0.23 o
   3  -9   2       26.28       24.70      0.83 o
   4  -9   2       11.79        9.83      0.74 o
  -9  -8   2       10.41        8.83      1.69 o
  -8  -8   2       15.38       15.53      1.18 o
  -7  -8   2        1.98        2.47      1.07 o
  -6  -8   2       41.88       40.44      1.92 o
  -5  -8   2       53.61       57.00      2.22 o
  -4  -8   2      129.63      132.90      3.13 o
  -3  -8   2       33.50       35.55      1.24 o
  -2  -8   2       51.94       49.33      1.42 o
  -1  -8   2       20.29       19.01      1.02 o
   0  -8   2      190.68      192.45      3.65 o
   1  -8   2        0.19       -0.20      0.20 o
   2  -8   2      139.10      131.84      2.66 o
   3  -8   2        0.15        0.29      0.16 o
  -9  -7   2        1.70        1.12      0.83 o
  -8  -7   2        0.30       -0.44      0.48 o
  -7  -7   2        9.52       11.12      0.98 o
  -6  -7   2       54.32       50.50      1.83 o
  -5  -7   2      167.10      166.92      3.76 o
  -4  -7   2       39.02       37.71      1.33 o
  -3  -7   2      786.03      758.19     13.77 o
  -2  -7   2      550.41      551.84     10.35 o
  -1  -7   2       29.08       29.11      0.74 o
   0  -7   2      220.16      207.04      3.10 o
   1  -7   2        1.97        2.48      0.27 o
   2  -7   2       92.06       85.73      1.77 o
   3  -7   2        0.88        0.91      0.23 o
   4  -7   2        4.95        5.48      1.29 o
   5  -7   2       61.00       63.86      4.03 o
 -10  -6   2        6.03        5.49      1.22 o
  -9  -6   2        3.77        3.78      0.74 o
  -8  -6   2        0.15       -0.42      0.48 o
  -7  -6   2       10.44        8.93      1.26 o
  -6  -6   2       23.69       23.48      1.18 o
  -5  -6   2      146.11      143.00      2.92 o
  -4  -6   2      785.59      763.98     10.06 o
  -3  -6   2        5.23        7.15      0.36 o
  -2  -6   2      884.03      870.77     11.11 o
  -1  -6   2        5.07        7.61      0.31 o
   0  -6   2       78.72       75.73      1.23 o
   1  -6   2       84.42       89.51      1.60 o
   2  -6   2        1.62        1.62      0.26 o
   4  -6   2       98.99      101.21      4.98 o
   5  -6   2        0.07        0.70      0.93 o
   7  -6   2        8.10        7.32      0.80 o
  -9  -5   2        4.91        4.57      0.89 o
  -8  -5   2        2.54        2.49      0.62 o
  -7  -5   2       10.38       11.55      0.78 o
  -6  -5   2       40.46       38.80      1.14 o
  -5  -5   2      369.02      369.14      5.18 o
  -4  -5   2      107.44      108.25      1.95 o
  -3  -5   2      175.75      168.31      2.52 o
  -2  -5   2      673.51      697.16      8.61 o
  -1  -5   2       13.42       13.94      0.81 o
   0  -5   2        1.99        2.32      0.16 o
   1  -5   2      257.84      249.18      3.96 o
   2  -5   2       23.05       20.20      0.51 o
   4  -5   2        0.03       -0.08      0.49 o
   5  -5   2        8.17        7.21      1.32 o
   6  -5   2       14.41       14.93      0.58 o
   7  -5   2        0.72        0.44      0.23 o
   8  -5   2        4.84        5.42      0.58 o
  -9  -4   2        0.26        0.81      0.63 o
  -8  -4   2        0.62        1.27      0.39 o
  -7  -4   2        2.11        1.93      0.37 o
  -6  -4   2       41.69       39.63      1.01 o
  -5  -4   2       33.15       32.87      0.85 o
  -4  -4   2        6.21        8.02      0.37 o
  -3  -4   2      184.58      191.62      2.27 o
  -2  -4   2       38.19       36.36      0.87 o
  -1  -4   2       23.46       24.97      0.42 o
   0  -4   2      210.29      202.32      2.65 o
   1  -4   2       11.70       12.21      0.39 o
   2  -4   2      205.41      192.62      3.15 o
   3  -4   2       85.73       82.96      3.76 o
   4  -4   2      132.95      123.95      5.40 o
   5  -4   2        0.23        0.17      0.16 o
   6  -4   2        4.96        4.15      0.29 o
   7  -4   2        5.14        4.94      0.59 o
   8  -4   2        0.53        0.70      0.35 o
  -9  -3   2       16.02       17.95      0.98 o
  -8  -3   2       16.82       16.23      0.86 o
  -7  -3   2       76.47       74.60      1.53 o
  -6  -3   2      172.90      173.27      2.52 o
  -5  -3   2      122.27      122.39      2.02 o
  -4  -3   2      233.99      246.51      3.22 o
  -3  -3   2       53.07       51.97      0.84 o
  -2  -3   2     1356.40     1439.53     14.97 o
  -1  -3   2      493.84      473.32      5.00 o
   0  -3   2       15.31        9.75      0.24 o
   1  -3   2      258.51      270.93      3.42 o
   2  -3   2     1127.57     1154.84     42.14 o
   3  -3   2        8.56        9.18      0.95 o
   4  -3   2       29.44       32.82      0.79 o
   5  -3   2        4.33        5.58      0.26 o
   6  -3   2       48.80       49.07      1.03 o
   7  -3   2       50.60       50.66      1.14 o
   8  -3   2       14.66       14.84      1.67 o
  -9  -2   2        0.64        1.26      0.57 o
  -8  -2   2        5.05        5.31      0.58 o
  -7  -2   2       88.29       84.08      1.64 o
  -6  -2   2        0.06       -0.19      0.21 o
  -5  -2   2       48.40       47.18      0.92 o
  -4  -2   2       22.16       30.29      0.70 o
  -3  -2   2      158.35      169.77      2.13 o
  -2  -2   2      249.73      230.37      2.57 o
  -1  -2   2      793.63      797.02      7.48 o
   0  -2   2     8202.88     6735.85    150.31 o
   1  -2   2      242.26      232.71      3.24 o
   2  -2   2      239.19      293.09      4.05 o
   3  -2   2      108.68      120.09      1.50 o
   4  -2   2       64.39       71.09      1.20 o
   5  -2   2       18.51       14.17      0.57 o
   6  -2   2       10.15        9.18      0.41 o
   7  -2   2        0.09        0.32      0.23 o
   8  -2   2        2.87        1.40      0.46 o
   9  -2   2       17.17       18.11      1.16 o
  -9  -1   2       11.53       15.16      1.37 o
  -8  -1   2       10.98       10.77      0.81 o
  -7  -1   2        3.90        3.04      0.40 o
  -6  -1   2       22.08       19.58      0.59 o
  -5  -1   2       59.96       54.77      0.99 o
  -4  -1   2       12.86       14.35      0.38 o
  -3  -1   2       60.03       60.83      1.13 o
  -2  -1   2      648.59      707.56      7.87 o
  -1  -1   2      341.49      369.35      3.52 o
   0  -1   2     3610.75     2983.90     33.51 o
   1  -1   2      459.32      452.05      4.39 o
   2  -1   2      324.73      297.65      3.50 o
   3  -1   2      157.59      139.51      1.51 o
   4  -1   2      282.91      294.99      3.31 o
   5  -1   2      102.71       98.01      1.25 o
   6  -1   2       20.22       19.01      0.61 o
   7  -1   2        2.05        1.58      0.28 o
   8  -1   2       11.74       12.84      0.76 o
   9  -1   2        5.24        4.27      0.75 o
  -9   0   2        3.24        3.65      1.02 o
  -8   0   2        4.31        4.48      0.80 o
  -7   0   2        0.43        1.27      0.43 o
  -6   0   2       19.17       20.31      0.64 o
  -5   0   2      148.14      142.00      2.00 o
  -4   0   2       18.52       16.91      0.43 o
  -3   0   2        5.25        3.68      0.17 o
  -2   0   2       41.44       50.73      0.68 o
  -1   0   2     1142.48     1098.85     10.72 o
   0   0   2       27.74       31.53      0.40 o
   1   0   2      816.65      789.57      7.43 o
   2   0   2      465.85      558.28      4.79 o
   3   0   2     1057.89     1128.46     10.95 o
   4   0   2     1032.28     1115.74     11.49 o
   5   0   2      337.23      344.34      3.74 o
   6   0   2      147.15      159.49      2.18 o
   7   0   2       13.34       12.04      0.49 o
   8   0   2       78.09       78.97      1.93 o
   9   0   2        0.02       -0.35      0.41 o
  10   0   2        6.20        6.91      1.15 o
  -9   1   2        3.33        3.17      0.73 o
  -8   1   2        7.10        6.39      0.88 o
  -7   1   2       20.32       22.80      1.54 o
  -6   1   2      207.06      198.08      3.19 o
  -5   1   2       27.30       27.47      0.62 o
  -4   1   2      562.06      586.52      6.52 o
  -3   1   2        0.37        1.45      0.16 o
  -2   1   2      473.94      468.66      5.23 o
  -1   1   2        8.30       10.90      0.24 o
   0   1   2      130.17      145.76      1.65 o
   1   1   2      932.48     1008.42      8.82 o
   2   1   2     1089.39     1124.04      9.96 o
   3   1   2      408.41      430.86      4.56 o
   4   1   2     2449.78     2603.89     26.56 o
   5   1   2        1.28        0.35      0.27 o
   6   1   2      601.59      599.33      7.25 o
   7   1   2       61.54       61.22      1.22 o
   8   1   2       14.00       10.35      0.59 o
   9   1   2        6.39        5.20      0.66 o
  10   1   2        0.61        0.58      0.53 o
  -8   2   2       10.95       10.90      1.05 o
  -7   2   2       25.53       28.48      1.43 o
  -6   2   2        2.71        3.00      0.47 o
  -5   2   2      142.39      143.00      2.13 o
  -4   2   2       32.28       38.26      0.63 o
  -3   2   2       69.53       77.88      1.09 o
  -2   2   2        0.04        0.40      0.12 o
  -1   2   2      542.99      566.49      6.62 o
   0   2   2      129.41      166.54      2.08 o
   1   2   2     2501.24     2450.93     32.01 o
   2   2   2      257.13      298.64      2.73 o
   3   2   2      632.17      634.89      6.63 o
   4   2   2      158.44      145.13      1.54 o
   5   2   2       76.92       79.08      1.19 o
   6   2   2      155.44      148.06      2.11 o
   7   2   2       77.66       73.33      1.41 o
   8   2   2        0.02       -0.25      0.25 o
   9   2   2        9.02       10.50      0.72 o
  10   2   2        0.04       -0.13      0.47 o
  -8   3   2       17.58       21.33      2.47 o
  -7   3   2        2.83        2.15      0.59 o
  -6   3   2       12.22       12.48      1.02 o
  -5   3   2       31.86       31.49      0.95 o
  -4   3   2        0.17        0.47      0.31 o
  -3   3   2      505.47      506.11      7.97 o
  -2   3   2      161.44      155.20      2.72 o
  -1   3   2      126.63      155.25      2.25 o
   0   3   2       36.85       31.12      0.73 o
   1   3   2       11.16       11.21      0.23 o
   2   3   2       72.08       70.90      0.83 o
   3   3   2      667.99      774.40      7.68 o
   4   3   2       13.38       17.99      0.42 o
   5   3   2      112.68      111.83      1.66 o
   6   3   2      363.01      351.09      4.47 o
   7   3   2       76.19       75.12      1.45 o
   8   3   2        1.95        2.12      0.35 o
   9   3   2        0.00       -0.12      0.32 o
  10   3   2        1.33        1.52      0.47 o
  -7   4   2        4.05        4.29      0.67 o
  -6   4   2       39.57       40.20      1.58 o
  -5   4   2        6.75        7.34      0.47 o
  -4   4   2       32.00       34.43      1.11 o
  -3   4   2      639.38      636.69     10.19 o
  -2   4   2       40.53       45.37      0.91 o
  -1   4   2      260.98      249.39      7.68 o
   0   4   2      213.72      225.82      4.30 o
   1   4   2       57.96       64.46      0.92 o
   2   4   2     1604.95     1659.46     23.04 o
   3   4   2      148.08      169.57      2.06 o
   4   4   2     2728.02     2858.03     29.36 o
   5   4   2       57.62       54.59      1.10 o
   6   4   2        0.04       -0.28      0.28 o
   7   4   2      179.23      172.63      2.73 o
   8   4   2        5.10        5.16      0.48 o
   9   4   2        9.86        8.78      0.66 o
  10   4   2        0.55        0.12      0.44 o
  -7   5   2       12.14       13.00      0.93 o
  -6   5   2       23.53       23.21      1.47 o
  -5   5   2      125.90      134.03      4.81 o
  -4   5   2        0.02       -0.16      0.25 o
  -3   5   2        4.39        6.54      1.09 o
  -2   5   2       69.59       67.94      1.83 o
  -1   5   2      399.22      417.19      5.01 o
   0   5   2       11.19       12.18      0.37 o
   1   5   2       19.30       19.08      0.45 o
   2   5   2        2.84        7.06      0.29 o
   3   5   2        0.96        1.27      0.18 o
   4   5   2       51.05       46.13      0.92 o
   5   5   2       24.78       20.31      0.63 o
   6   5   2       40.59       41.15      0.98 o
   7   5   2        0.11       -0.05      0.25 o
   8   5   2        4.85        2.37      0.40 o
   9   5   2        8.51        9.27      0.64 o
  10   5   2        3.43        3.50      0.85 o
  -6   6   2        0.03        0.20      0.38 o
  -5   6   2        0.08        0.29      0.54 o
  -4   6   2       34.52       33.02      1.11 o
  -3   6   2       26.09       26.61      0.93 o
  -2   6   2      133.12      129.68      3.28 o
  -1   6   2        0.05        0.01      0.16 o
   0   6   2       13.50       13.95      0.38 o
   1   6   2        3.34        2.86      0.21 o
   2   6   2        7.22        4.92      0.30 o
   3   6   2      330.43      344.87      4.29 o
   4   6   2        5.04        6.54      0.36 o
   5   6   2       15.83       18.62      0.60 o
   6   6   2       12.03       12.40      0.79 o
   7   6   2        0.04       -0.23      0.25 o
   8   6   2       31.35       34.38      1.26 o
   9   6   2        9.47       10.69      0.95 o
  10   6   2        0.30       -0.65      0.65 o
  -5   7   2        2.63        2.74      0.43 o
  -4   7   2       13.08       14.33      0.75 o
  -3   7   2        5.44        4.55      0.42 o
  -2   7   2       27.70       30.34      1.13 o
  -1   7   2       44.74       45.61      1.37 o
   0   7   2      181.14      187.96      2.85 o
   1   7   2        5.89        5.43      0.29 o
   2   7   2      356.51      379.29      5.54 o
   3   7   2      424.73      385.99      7.28 o
   4   7   2        9.85        6.32      0.57 o
   5   7   2       62.28       60.42      1.48 o
   6   7   2        2.01        1.25      0.42 o
   7   7   2        4.94        3.95      0.91 o
   8   7   2       27.67       25.25      1.24 o
   9   7   2        0.09        0.43      0.58 o
  10   7   2        2.03        3.80      0.98 o
  -5   8   2        0.01        0.35      0.30 o
  -4   8   2        6.67        6.57      0.54 o
  -3   8   2        8.48        9.22      0.62 o
  -2   8   2       12.35       11.32      0.69 o
  -1   8   2      107.28      109.01      2.10 o
   0   8   2       17.45       12.24      0.48 o
   1   8   2       62.46       60.03      1.33 o
   2   8   2      352.64      307.37      5.16 o
   3   8   2      120.99      108.01      2.51 o
   4   8   2      121.06      103.19      2.50 o
   5   8   2       68.22       61.76      1.83 o
   6   8   2       16.60       16.70      0.96 o
   7   8   2       28.72       28.03      1.26 o
   8   8   2        0.95        0.54      0.53 o
   9   8   2       56.49       59.43      2.11 o
  10   8   2       36.51       38.35      2.14 o
  -4   9   2        9.54       10.46      0.66 o
  -3   9   2        0.50        0.74      0.34 o
  -2   9   2        2.93        2.86      0.44 o
  -1   9   2       12.30       12.11      0.77 o
   0   9   2      137.86      126.73      4.95 o
   1   9   2      295.14      277.02      7.78 o
   2   9   2       54.91       47.69      1.41 o
   3   9   2       73.57       65.34      1.80 o
   4   9   2       81.68       83.49      2.21 o
   5   9   2       11.26       10.55      1.72 o
   6   9   2        2.81        2.78      0.57 o
   7   9   2        0.02        0.03      0.49 o
   8   9   2        2.40        1.71      0.62 o
   9   9   2       23.78       26.92      1.50 o
  10   9   2        2.54        1.79      1.15 o
  -3  10   2       12.18       13.09      1.15 o
  -2  10   2       10.54       10.84      1.06 o
  -1  10   2        5.71        5.96      0.87 o
   0  10   2      100.54       96.50      4.12 o
   1  10   2       60.34       63.33      3.16 o
   2  10   2       94.67       88.37      3.48 o
   3  10   2       54.77       58.45      2.09 o
   4  10   2       35.39       34.02      1.31 o
   5  10   2        1.27        1.95      0.43 o
   6  10   2       38.43       36.65      1.69 o
   7  10   2       12.59       13.57      1.01 o
   8  10   2       10.87       12.07      1.07 o
   9  10   2        0.35        0.01      1.14 o
  -1  11   2        5.61        7.41      1.02 o
   0  11   2       29.99       35.99      2.23 o
   1  11   2        1.94        0.96      0.70 o
   2  11   2       51.38       54.65      1.93 o
   3  11   2       27.79       26.97      1.93 o
   4  11   2       45.70       47.07      1.98 o
   5  11   2       27.48       24.96      1.72 o
   6  11   2        0.03       -0.51      0.51 o
   7  11   2       33.43       31.86      1.52 o
   8  11   2       37.65       40.68      2.38 o
   9  11   2        1.06        0.88      1.13 o
   0  12   2       25.69       28.20      1.96 o
   1  12   2      109.16      109.26      4.89 o
   2  12   2        8.18       10.82      1.51 o
   3  12   2       83.95       90.73      2.94 o
   4  12   2        0.69        0.86      0.61 o
   5  12   2        1.82        2.18      0.98 o
   6  12   2        8.11        6.61      0.88 o
   7  12   2       15.98       16.97      1.89 o
   8  12   2        1.83        2.88      1.26 o
   2  13   2       23.91       26.94      2.15 o
   3  13   2        0.92        2.20      0.94 o
   4  13   2        3.51        4.52      1.38 o
   6  13   2       41.01       38.80      2.94 o
  -3 -13   3       27.63       27.95      2.31 o
  -2 -13   3        3.34        5.83      1.15 o
  -4 -12   3        4.12        4.70      1.23 o
  -3 -12   3        0.89        0.85      0.54 o
  -2 -12   3       11.45       11.27      1.51 o
  -1 -12   3       11.04        9.18      1.32 o
   0 -12   3        2.63        3.91      0.83 o
  -6 -11   3        0.73        0.01      0.84 o
  -5 -11   3       10.07       11.87      1.22 o
  -4 -11   3        3.38        3.62      0.78 o
  -3 -11   3       28.29       31.21      1.58 o
  -2 -11   3       77.97       82.13      2.66 o
  -1 -11   3        2.41        3.25      0.92 o
   0 -11   3      111.75      106.21      4.54 o
   1 -11   3        1.32        1.37      0.63 o
   2 -11   3        2.36        2.47      0.68 o
  -7 -10   3        3.13        3.50      0.95 o
  -6 -10   3       20.45       20.28      1.58 o
  -5 -10   3       34.89       35.49      1.89 o
  -4 -10   3       22.23       19.37      1.06 o
  -3 -10   3        4.30        5.06      0.74 o
  -2 -10   3        9.70        9.03      1.31 o
  -1 -10   3        0.79        0.58      0.62 o
   0 -10   3        3.04        2.54      0.74 o
   1 -10   3        7.35        7.15      0.93 o
   2 -10   3        2.79        2.65      0.44 o
   3 -10   3       12.66       14.17      1.07 o
  -8  -9   3        2.66        1.96      1.28 o
  -7  -9   3       32.54       32.91      1.95 o
  -6  -9   3        3.95        4.20      0.90 o
  -5  -9   3        0.58        1.12      0.99 o
  -4  -9   3       98.91       94.87      2.54 o
  -3  -9   3        4.98        4.75      0.58 o
  -2  -9   3       15.85       15.94      0.92 o
  -1  -9   3       40.68       41.39      1.50 o
   0  -9   3        0.43        0.02      0.39 o
   1  -9   3       41.61       43.57      3.65 o
   2  -9   3        7.90        9.61      0.63 o
   3  -9   3        9.76        9.24      0.45 o
   4  -9   3       13.51       11.43      0.86 o
  -9  -8   3        0.19       -0.85      0.85 o
  -8  -8   3        1.01        0.16      0.63 o
  -7  -8   3        3.15        2.24      0.78 o
  -6  -8   3        2.84        2.70      0.74 o
  -5  -8   3       84.99       79.37      2.79 o
  -4  -8   3      142.48      141.44      3.32 o
  -3  -8   3        1.16        1.06      0.38 o
  -2  -8   3      163.04      160.23      3.45 o
  -1  -8   3       67.16       65.89      1.67 o
   0  -8   3        0.02        0.23      0.22 o
   1  -8   3       10.42       10.63      0.80 o
   2  -8   3        0.39        0.71      0.45 o
   3  -8   3        0.56        0.47      0.21 o
   4  -8   3       80.72       80.94      4.59 o
  -9  -7   3        0.38        0.23      1.02 o
  -8  -7   3        5.38        5.05      0.82 o
  -7  -7   3        6.38        5.66      0.97 o
  -6  -7   3       13.10       13.24      0.99 o
  -5  -7   3       59.64       59.54      1.95 o
  -4  -7   3       34.26       35.61      1.45 o
  -3  -7   3       15.65       16.70      0.85 o
  -2  -7   3      102.83      100.55      2.37 o
  -1  -7   3      276.35      257.13      3.90 o
   0  -7   3      369.13      353.03      5.10 o
   1  -7   3      148.63      137.42      2.82 o
   2  -7   3        0.11        0.16      0.17 o
   3  -7   3       27.01       23.41      0.78 o
   4  -7   3       11.77       11.52      1.63 o
  -9  -6   3        0.00        0.93      0.77 o
  -8  -6   3       20.45       20.39      1.43 o
  -7  -6   3        1.03        0.34      0.51 o
  -6  -6   3       59.67       58.74      2.00 o
  -5  -6   3        3.78        3.74      0.61 o
  -4  -6   3       19.56       22.36      0.90 o
  -3  -6   3      543.69      539.99     10.02 o
  -2  -6   3      265.51      240.00      3.95 o
  -1  -6   3       96.75       98.60      1.79 o
   0  -6   3      926.22      909.45     11.39 o
   1  -6   3       36.03       37.54      0.85 o
   2  -6   3      571.68      533.68     10.94 o
   3  -6   3       18.43       19.43      0.67 o
   4  -6   3       78.27       75.04      3.99 o
   5  -6   3       26.60       29.48      2.48 o
   7  -6   3       15.52       12.68      0.97 o
  -9  -5   3        8.57        9.93      1.55 o
  -8  -5   3        0.72        1.15      0.58 o
  -7  -5   3       23.82       24.76      1.10 o
  -6  -5   3        0.17       -0.37      0.39 o
  -5  -5   3       11.12       10.66      0.54 o
  -4  -5   3       92.21       84.89      1.43 o
  -3  -5   3      472.06      464.45      5.77 o
  -2  -5   3      118.33      116.96      1.66 o
  -1  -5   3       76.21       68.92      1.07 o
   0  -5   3      167.97      176.90      2.27 o
   1  -5   3       60.74       57.58      0.86 o
   2  -5   3      321.91      330.67      5.99 o
   3  -5   3       43.53       41.47      1.36 o
   4  -5   3        5.98        6.38      1.07 o
   5  -5   3        1.17        0.55      0.82 o
   6  -5   3        0.11        0.95      0.82 o
   7  -5   3       19.29       16.08      1.12 o
   8  -5   3        0.38       -0.05      0.58 o
  -9  -4   3        1.46        1.23      0.74 o
  -8  -4   3        0.29        0.52      0.48 o
  -7  -4   3       52.56       51.35      1.27 o
  -6  -4   3       27.51       25.24      0.84 o
  -5  -4   3       37.21       35.62      0.93 o
  -4  -4   3       22.57       27.33      0.73 o
  -3  -4   3       55.78       57.79      1.10 o
  -2  -4   3       56.06       44.32      1.12 o
  -1  -4   3       78.17       84.95      1.08 o
   0  -4   3     1435.43     1402.77     15.70 o
   1  -4   3       47.90       47.83      0.98 o
   2  -4   3       24.95       31.21      0.76 o
   3  -4   3      171.01      178.24      4.74 o
   4  -4   3       14.09       13.05      0.36 o
   5  -4   3        3.90        2.97      0.25 o
   6  -4   3       20.04       18.66      0.63 o
   7  -4   3        0.08       -0.20      0.23 o
   8  -4   3       16.09       14.62      1.40 o
  -9  -3   3        5.92        7.29      1.44 o
  -8  -3   3       13.98       13.63      1.06 o
  -7  -3   3        2.89        3.60      0.40 o
  -6  -3   3        0.01        0.20      0.25 o
  -5  -3   3      128.75      123.24      2.53 o
  -4  -3   3      394.17      411.92      5.18 o
  -3  -3   3      619.72      645.72      7.37 o
  -2  -3   3      649.01      695.36      7.39 o
  -1  -3   3     1310.41     1394.98     16.60 o
   0  -3   3     2836.97     2833.04     39.39 o
   1  -3   3       20.03       15.57      0.57 o
   2  -3   3      159.45      166.00      3.07 o
   3  -3   3      151.85      161.63      3.38 o
   4  -3   3       80.68       81.06      1.53 o
   5  -3   3        3.79        3.66      0.22 o
   6  -3   3        0.03       -0.10      0.16 o
   7  -3   3        2.82        2.29      0.35 o
   8  -3   3        0.59        0.94      0.45 o
   9  -3   3        0.63        0.46      0.82 o
  -9  -2   3       11.22       12.55      1.02 o
  -8  -2   3        2.53        2.10      0.48 o
  -7  -2   3       15.65       15.80      0.63 o
  -6  -2   3      111.58      111.74      1.95 o
  -5  -2   3       79.23       73.21      1.54 o
  -4  -2   3       17.07       17.42      0.50 o
  -3  -2   3        3.21        3.95      0.23 o
  -2  -2   3      269.82      305.80      3.38 o
  -1  -2   3     1023.43     1027.83      9.65 o
   0  -2   3     1329.35     1329.40     13.00 o
   1  -2   3       49.14       45.56      0.60 o
   2  -2   3      738.35      739.76      8.54 o
   3  -2   3      250.15      250.99      3.62 o
   4  -2   3      143.35      129.95      1.82 o
   5  -2   3        2.06        2.05      0.28 o
   6  -2   3       11.70        9.54      0.42 o
   7  -2   3        5.82        5.77      0.45 o
   8  -2   3       16.54       15.69      0.84 o
   9  -2   3        6.92        6.23      0.78 o
  -9  -1   3        0.90        0.23      0.62 o
  -8  -1   3        0.00        0.50      0.47 o
  -7  -1   3       21.11       23.76      0.86 o
  -6  -1   3      102.25       97.02      1.74 o
  -5  -1   3       25.20       26.37      0.72 o
  -4  -1   3       14.81       15.57      0.46 o
  -3  -1   3      343.74      378.23      4.74 o
  -2  -1   3        0.42       -0.09      0.09 o
  -1  -1   3       55.97       49.69      0.59 o
   0  -1   3     1389.97     1369.60     13.35 o
   1  -1   3     1010.86     1007.18      9.77 o
   2  -1   3      103.31      105.26      1.11 o
   3  -1   3      172.88      193.65      2.37 o
   4  -1   3      599.78      615.73      7.24 o
   5  -1   3        0.49        0.72      0.11 o
   6  -1   3       35.70       36.32      0.87 o
   7  -1   3        1.58        2.09      0.30 o
   8  -1   3        6.21        5.13      0.51 o
   9  -1   3        1.65        1.26      0.63 o
  -9   0   3        0.43        0.87      0.59 o
  -8   0   3       23.11       24.09      1.53 o
  -7   0   3       14.45       14.01      1.27 o
  -6   0   3        3.54        3.52      0.37 o
  -5   0   3      178.18      169.87      2.37 o
  -4   0   3        6.41        6.13      0.30 o
  -3   0   3       16.81       15.26      0.38 o
  -2   0   3        0.36        0.06      0.09 o
  -1   0   3      267.35      258.53      2.82 o
   0   0   3       52.94       58.04      0.73 o
   1   0   3     1727.05     1601.22     16.77 o
   2   0   3      267.23      312.45      2.85 o
   3   0   3        7.94        3.47      0.14 o
   4   0   3       54.10       64.31      0.93 o
   5   0   3       38.35       33.59      0.56 o
   6   0   3       51.96       51.98      0.91 o
   7   0   3       59.71       59.58      1.15 o
   8   0   3       24.81       24.64      0.98 o
   9   0   3       25.61       24.95      1.18 o
  10   0   3        3.80        3.75      0.77 o
  -8   1   3        9.38       11.60      1.82 o
  -7   1   3        0.29        0.75      0.68 o
  -6   1   3        0.16       -0.10      0.29 o
  -5   1   3       50.76       49.74      0.93 o
  -4   1   3       41.28       43.09      0.74 o
  -3   1   3        0.71        0.30      0.12 o
  -2   1   3      440.16      478.58      5.51 o
  -1   1   3      621.56      703.44      8.27 o
   0   1   3     4589.48     4025.11     40.79 o
   1   1   3        6.28        4.75      0.16 o
   2   1   3     1756.29     1689.67     15.49 o
   3   1   3      285.72      296.30      3.02 o
   4   1   3       24.09       36.77      0.57 o
   5   1   3      446.23      442.09      4.76 o
   6   1   3      774.58      800.76      9.53 o
   7   1   3       73.47       70.38      1.33 o
   8   1   3      179.47      172.10      2.97 o
   9   1   3        8.06       10.83      0.77 o
  10   1   3       34.18       33.56      1.48 o
  -8   2   3        1.69        1.28      0.60 o
  -7   2   3       10.12       11.04      1.00 o
  -6   2   3       11.69       11.96      0.82 o
  -5   2   3        2.34        3.01      0.32 o
  -4   2   3      103.50      108.48      1.56 o
  -3   2   3      695.17      715.89      8.41 o
  -2   2   3      906.56      951.87     11.76 o
  -1   2   3      963.11     1038.74     12.12 o
   0   2   3       37.17       36.15      0.54 o
   1   2   3        1.94        4.22      0.17 o
   2   2   3      249.25      319.80      2.92 o
   3   2   3        6.33        8.92      0.24 o
   4   2   3      159.91      153.67      2.25 o
   5   2   3      195.48      194.10      2.41 o
   6   2   3        1.51        0.75      0.32 o
   7   2   3      214.71      209.94      3.12 o
   8   2   3        1.89        2.13      0.38 o
   9   2   3        5.71        5.22      0.52 o
  10   2   3        0.44        0.56      0.56 o
  -7   3   3        2.51        1.89      0.61 o
  -6   3   3       10.17        8.62      1.04 o
  -5   3   3       31.38       30.71      1.73 o
  -4   3   3      181.04      182.47      3.28 o
  -3   3   3        1.60        3.43      0.29 o
  -2   3   3      363.72      358.83      4.72 o
  -1   3   3      872.59      902.54     11.41 o
   0   3   3       46.64       64.84      1.00 o
   1   3   3        9.20        3.71      0.19 o
   2   3   3      424.11      470.68      4.93 o
   3   3   3       84.83       84.86      1.15 o
   4   3   3        2.12        4.99      0.35 o
   5   3   3        7.99       10.90      0.54 o
   6   3   3      431.75      427.28      5.32 o
   7   3   3        4.49        5.31      0.47 o
   8   3   3        0.19       -0.26      0.26 o
   9   3   3       12.79       13.93      0.74 o
  10   3   3        0.45        0.40      0.48 o
  11   3   3        3.37        5.29      1.24 o
  -7   4   3        2.20        3.48      0.76 o
  -6   4   3        0.29        0.75      0.45 o
  -5   4   3        1.39        2.32      0.43 o
  -4   4   3       83.18       84.35      2.18 o
  -3   4   3      402.40      403.23      6.63 o
  -2   4   3      280.36      270.23      3.63 o
  -1   4   3        8.52        9.05      0.33 o
   0   4   3       10.36       13.43      0.35 o
   1   4   3      283.11      321.58      3.60 o
   2   4   3      103.85      106.82      1.45 o
   3   4   3      789.73      818.22      9.03 o
   4   4   3       74.15       75.30      1.10 o
   5   4   3       79.16       83.25      1.24 o
   6   4   3      779.21      780.68     10.15 o
   7   4   3        7.52        8.37      0.49 o
   8   4   3       79.29       81.09      1.63 o
   9   4   3        0.11       -0.12      0.35 o
  10   4   3        0.00       -0.40      0.40 o
  11   4   3        7.16       12.71      1.72 o
  -6   5   3      104.60      102.07      4.14 o
  -5   5   3        3.82        4.47      0.59 o
  -4   5   3      289.67      297.72      6.14 o
  -3   5   3      301.08      304.61      6.16 o
  -2   5   3       67.58       69.31      1.35 o
  -1   5   3      402.93      414.44      6.59 o
   0   5   3       34.34       32.42      0.56 o
   1   5   3      167.55      192.29      2.41 o
   2   5   3      173.71      181.90      2.51 o
   3   5   3      189.63      189.62      2.34 o
   4   5   3      458.08      507.08      6.58 o
   5   5   3       13.98       14.91      0.51 o
   6   5   3       94.14      101.55      2.08 o
   7   5   3        1.25        0.49      0.27 o
   8   5   3        5.67        5.20      0.50 o
   9   5   3       18.14       17.17      0.78 o
  10   5   3        3.24        4.22      0.88 o
  11   5   3        1.78        3.47      1.11 o
  -6   6   3        0.06        0.96      0.41 o
  -5   6   3       35.98       35.45      2.05 o
  -4   6   3        0.17        0.28      0.33 o
  -3   6   3       20.41       20.39      0.89 o
  -2   6   3       48.85       46.73      1.38 o
  -1   6   3       48.20       48.77      1.05 o
   0   6   3        6.30        7.38      0.27 o
   1   6   3      124.51      133.87      1.85 o
   2   6   3      301.82      309.24      4.12 o
   3   6   3      144.75      167.79      2.34 o
   4   6   3      149.95      146.41      3.34 o
   5   6   3        1.25        0.88      0.23 o
   6   6   3        0.81        0.04      0.24 o
   7   6   3        7.82        8.77      0.56 o
   8   6   3        0.74        0.29      0.41 o
   9   6   3       32.37       33.08      1.78 o
  10   6   3       12.39       12.86      1.27 o
  11   6   3        0.01        0.75      0.82 o
  -5   7   3        8.83       10.29      1.06 o
  -4   7   3        0.01       -0.10      0.39 o
  -3   7   3        1.13        1.03      0.35 o
  -2   7   3       24.96       25.10      1.49 o
  -1   7   3       18.84       19.72      0.93 o
   0   7   3      195.01      184.43      2.61 o
   1   7   3      137.08      140.12      2.28 o
   2   7   3        8.84       10.21      0.51 o
   3   7   3       16.62       17.57      0.85 o
   4   7   3      520.33      511.76      8.17 o
   5   7   3       34.48       27.97      1.07 o
   6   7   3        0.99        0.64      0.38 o
   7   7   3       12.66       12.69      1.07 o
   8   7   3       10.22       10.56      1.45 o
   9   7   3       15.44       16.00      1.10 o
  10   7   3        0.16       -0.49      0.56 o
  -4   8   3        0.28        0.14      0.44 o
  -3   8   3        2.87        4.33      0.71 o
  -2   8   3        9.08        8.85      0.61 o
  -1   8   3        1.27        1.72      0.37 o
   0   8   3       37.53       38.51      0.98 o
   1   8   3        9.16        9.08      0.48 o
   2   8   3       80.55       91.68      2.17 o
   3   8   3      100.66       92.34      1.90 o
   4   8   3      126.56      102.19      2.13 o
   5   8   3        0.96        1.04      0.34 o
   6   8   3       79.92       69.44      2.00 o
   7   8   3        5.49        6.22      0.71 o
   8   8   3       65.41       69.74      2.20 o
   9   8   3        1.41        1.18      0.62 o
  10   8   3        4.92        5.16      1.07 o
  -3   9   3        0.22        0.06      0.42 o
  -2   9   3        3.23        2.69      0.67 o
  -1   9   3       21.60       20.31      1.47 o
   0   9   3        9.25       10.59      1.11 o
   1   9   3      128.21      122.33      3.27 o
   2   9   3      147.31      133.68      2.52 o
   3   9   3      207.01      202.97      3.63 o
   4   9   3      197.86      178.97      3.34 o
   5   9   3      201.95      187.36      3.54 o
   6   9   3       38.84       37.06      1.44 o
   7   9   3       59.54       54.77      1.85 o
   8   9   3        0.12       -0.47      0.47 o
   9   9   3        5.26        3.79      0.91 o
  10   9   3        7.80        8.07      1.71 o
  -2  10   3        4.00        3.58      0.77 o
  -1  10   3       11.14       14.08      1.29 o
   0  10   3       13.54       13.10      1.32 o
   1  10   3      125.27      121.84      5.07 o
   2  10   3       58.08       56.88      2.59 o
   3  10   3        0.62        0.89      0.39 o
   4  10   3       59.40       59.83      1.55 o
   5  10   3       13.56       13.94      0.79 o
   6  10   3       52.39       52.21      1.80 o
   7  10   3        3.15        3.60      0.68 o
   8  10   3        0.02       -0.51      0.51 o
   9  10   3        2.94        4.27      1.43 o
  -1  11   3        1.16        1.47      0.63 o
   0  11   3        2.82        1.87      0.73 o
   1  11   3       27.74       31.54      2.19 o
   2  11   3        0.31        0.35      0.42 o
   3  11   3       50.15       49.48      1.94 o
   4  11   3        0.83        0.56      0.43 o
   5  11   3       16.67       18.35      1.06 o
   6  11   3       68.07       67.55      2.38 o
   7  11   3        0.72       -0.24      0.86 o
   8  11   3       10.97       10.13      1.60 o
   9  11   3       18.38       25.16      2.48 o
   0  12   3       89.70       92.49      4.27 o
   1  12   3       12.04       11.93      1.47 o
   2  12   3      139.51      140.90      6.09 o
   3  12   3       45.66       43.68      1.86 o
   4  12   3       98.89      107.73      3.48 o
   5  12   3       94.41       97.70      3.21 o
   6  12   3        3.20        2.75      0.72 o
   7  12   3       39.30       42.23      2.18 o
   8  12   3       10.18        9.54      1.71 o
   2  13   3        0.03        1.37      0.74 o
   3  13   3       24.20       23.61      2.24 o
   4  13   3        5.15        4.50      1.28 o
   7  13   3        2.52        0.98      1.22 o
  -4 -12   4        0.14       -0.83      0.83 o
  -3 -12   4        3.29        4.14      1.18 o
  -2 -12   4        1.81        2.11      0.91 o
  -1 -12   4       27.44       29.64      2.21 o
   0 -12   4        7.10        6.32      1.07 o
  -6 -11   4        4.65        3.86      1.48 o
  -5 -11   4        2.05        2.20      1.20 o
  -4 -11   4       22.60       18.86      1.99 o
  -3 -11   4        7.77        7.29      1.03 o
  -2 -11   4        6.87        6.76      0.82 o
  -1 -11   4       59.85       58.30      3.17 o
   0 -11   4        3.59        4.88      0.98 o
   1 -11   4       12.07       11.77      1.24 o
   2 -11   4       29.86       32.12      1.88 o
  -6 -10   4       16.30       21.97      2.47 o
  -5 -10   4       47.98       49.58      3.06 o
  -4 -10   4       18.64       19.41      1.11 o
  -3 -10   4        0.60        0.79      0.51 o
  -2 -10   4       53.00       52.25      2.00 o
  -1 -10   4       19.15       16.82      1.52 o
   0 -10   4       30.83       33.70      2.09 o
   1 -10   4        0.89        0.88      0.50 o
   2 -10   4       17.89       16.48      1.27 o
   3 -10   4        1.42        1.17      0.31 o
  -7  -9   4        0.00       -0.63      0.65 o
  -6  -9   4        1.20        2.09      0.78 o
  -5  -9   4       78.82       76.71      2.87 o
  -4  -9   4        4.38        4.99      0.68 o
  -3  -9   4      128.05      132.83      3.77 o
  -2  -9   4       47.91       48.67      1.89 o
  -1  -9   4        2.55        3.07      0.64 o
   0  -9   4       38.38       42.12      2.29 o
   1  -9   4        3.42        4.30      0.74 o
   2  -9   4       28.84       30.09      1.20 o
   3  -9   4       14.04       14.51      0.71 o
  -8  -8   4        0.82       -0.33      1.07 o
  -7  -8   4        6.86        7.80      1.16 o
  -6  -8   4       20.20       23.71      2.03 o
  -5  -8   4        3.63        4.90      0.87 o
  -4  -8   4       92.44       94.51      3.12 o
  -3  -8   4      112.14      108.64      2.68 o
  -2  -8   4       10.05        9.43      0.68 o
  -1  -8   4        1.55        1.80      0.36 o
   0  -8   4       92.36       88.83      2.55 o
   1  -8   4        2.68        3.69      0.46 o
   2  -8   4        4.43        4.01      0.37 o
   3  -8   4        0.16        0.67      0.26 o
   4  -8   4        3.42        2.46      0.46 o
  -9  -7   4        7.38        8.21      1.51 o
  -8  -7   4        0.37       -0.54      0.93 o
  -7  -7   4        3.00        3.15      0.89 o
  -6  -7   4        0.88        0.28      0.47 o
  -5  -7   4       44.77       43.46      1.67 o
  -4  -7   4      149.47      144.29      5.04 o
  -3  -7   4        1.91        3.32      0.70 o
  -2  -7   4      202.10      208.52      4.29 o
  -1  -7   4        4.78        4.99      0.40 o
   0  -7   4       33.74       34.70      0.82 o
   1  -7   4        0.34        0.58      0.25 o
   2  -7   4       72.81       72.25      1.65 o
   3  -7   4        0.00        0.38      0.22 o
   4  -7   4        1.35        1.67      0.90 o
  -9  -6   4        3.64        4.20      1.26 o
  -8  -6   4        6.05        5.00      0.84 o
  -7  -6   4        6.11        7.08      1.05 o
  -6  -6   4        0.35        0.50      0.51 o
  -5  -6   4       31.62       32.97      1.20 o
  -4  -6   4       53.80       48.47      1.24 o
  -3  -6   4       21.75       23.27      0.98 o
  -2  -6   4       62.87       57.99      1.46 o
  -1  -6   4      208.74      203.94      3.19 o
   0  -6   4       10.45        9.93      0.38 o
   1  -6   4      363.85      360.14      4.64 o
   2  -6   4      244.92      245.39      4.65 o
   3  -6   4      193.57      182.24      4.23 o
   4  -6   4      131.23      127.30      2.67 o
   7  -6   4        1.02        0.79      0.48 o
  -9  -5   4        2.32        3.07      1.20 o
  -8  -5   4       29.69       29.85      1.84 o
  -7  -5   4        1.06        0.47      0.64 o
  -6  -5   4       83.17       84.13      2.15 o
  -5  -5   4        9.72        9.36      0.69 o
  -4  -5   4        0.00       -0.03      0.20 o
  -3  -5   4      117.11      108.70      2.01 o
  -2  -5   4        3.13        2.03      0.22 o
  -1  -5   4        1.02        1.31      0.24 o
   0  -5   4      201.37      200.12      2.41 o
   1  -5   4       38.55       34.78      0.71 o
   2  -5   4      210.87      205.75      3.62 o
   3  -5   4       20.56       19.96      0.56 o
   4  -5   4        1.25        1.63      0.22 o
   5  -5   4        4.71        3.74      0.30 o
   6  -5   4        6.80        7.29      0.46 o
   7  -5   4       15.80       14.69      1.27 o
   8  -5   4        3.33        3.38      0.80 o
  -8  -4   4       10.08       10.01      0.90 o
  -7  -4   4       15.98       14.82      1.22 o
  -6  -4   4       24.00       22.71      0.83 o
  -5  -4   4       13.07       11.85      0.63 o
  -4  -4   4        2.04        1.69      0.28 o
  -3  -4   4      196.09      193.01      2.86 o
  -2  -4   4      323.62      348.77      4.15 o
  -1  -4   4      668.43      672.38      8.04 o
   0  -4   4      810.66      827.40      9.75 o
   1  -4   4        0.45        0.81      0.13 o
   2  -4   4      804.05      837.84     12.88 o
   3  -4   4       66.24       66.15      1.32 o
   4  -4   4       99.45       98.77      2.12 o
   5  -4   4       13.32       13.14      0.41 o
   6  -4   4        0.12        0.05      0.17 o
   7  -4   4       19.81       18.01      0.88 o
   8  -4   4        3.53        2.81      0.38 o
  -8  -3   4        0.92        0.42      0.57 o
  -7  -3   4       37.37       40.94      1.12 o
  -6  -3   4       73.15       69.61      1.65 o
  -5  -3   4       36.55       35.59      1.04 o
  -4  -3   4       24.39       21.71      0.66 o
  -3  -3   4        9.85        9.07      0.41 o
  -2  -3   4      182.45      203.59      2.54 o
  -1  -3   4      602.15      636.48      6.77 o
   0  -3   4        0.16        0.13      0.11 o
   1  -3   4     1124.71     1165.17     13.56 o
   2  -3   4      899.14      946.32     12.92 o
   3  -3   4        9.75        8.35      0.25 o
   4  -3   4      350.35      358.15      5.57 o
   5  -3   4        8.63        5.90      0.46 o
   6  -3   4       10.29        9.84      0.42 o
   7  -3   4        0.03       -0.07      0.23 o
   8  -3   4        4.03        3.21      0.78 o
   9  -3   4        0.93        1.51      0.51 o
  -8  -2   4       80.56       87.96      2.61 o
  -7  -2   4       40.04       43.36      1.29 o
  -6  -2   4       17.64       20.63      0.87 o
  -5  -2   4      168.07      166.38      2.92 o
  -4  -2   4       20.37       20.70      0.64 o
  -3  -2   4       14.02       13.01      0.56 o
  -2  -2   4       42.68       46.67      0.78 o
  -1  -2   4      493.00      544.49      5.82 o
   0  -2   4      636.52      694.74      7.27 o
   1  -2   4       98.01       88.35      1.12 o
   2  -2   4      352.34      390.79      4.59 o
   3  -2   4      293.65      288.82      3.25 o
   4  -2   4       11.63       11.86      0.31 o
   5  -2   4      113.35      107.54      1.80 o
   6  -2   4        2.02        2.29      0.26 o
   7  -2   4        1.12        1.04      0.25 o
   8  -2   4       10.07        9.90      1.39 o
   9  -2   4        3.19        3.22      0.65 o
  -8  -1   4        0.63        0.80      0.55 o
  -7  -1   4       10.11       12.78      1.12 o
  -6  -1   4       35.14       32.46      0.90 o
  -5  -1   4       43.74       45.29      1.03 o
  -4  -1   4       49.46       48.28      1.13 o
  -3  -1   4        0.04        0.15      0.13 o
  -2  -1   4        7.87        8.80      0.30 o
  -1  -1   4      335.69      358.81      3.91 o
   0  -1   4      997.85      932.66     11.60 o
   1  -1   4      355.05      405.09      4.52 o
   2  -1   4      712.38      671.68      6.93 o
   3  -1   4       53.13       53.18      0.73 o
   4  -1   4       88.36       81.84      1.19 o
   5  -1   4       39.04       36.48      0.59 o
   6  -1   4        6.55        8.11      0.41 o
   7  -1   4        0.88        0.59      0.25 o
   8  -1   4       18.62       20.56      0.95 o
   9  -1   4        1.27        1.35      0.48 o
  -8   0   4        0.19        0.95      1.78 o
  -7   0   4       22.34       25.02      1.16 o
  -6   0   4       45.65       44.54      1.56 o
  -5   0   4        9.39       10.14      0.47 o
  -4   0   4        3.64        3.91      0.31 o
  -3   0   4      144.55      140.87      1.98 o
  -2   0   4       50.52       53.33      0.91 o
  -1   0   4      584.27      542.09      6.15 o
   0   0   4      413.77      441.10      4.72 o
   1   0   4      179.45      184.70      2.53 o
   2   0   4      163.23      193.38      2.09 o
   3   0   4        7.98        9.47      0.20 o
   4   0   4      131.49      135.60      1.58 o
   5   0   4        5.73        5.90      0.22 o
   6   0   4       74.03       70.42      1.13 o
   7   0   4       41.40       40.45      0.90 o
   8   0   4        1.30        0.77      0.38 o
   9   0   4        0.09        0.09      0.55 o
  10   0   4        1.36        0.73      0.64 o
  -8   1   4       12.06       13.74      1.26 o
  -7   1   4        0.02        0.08      0.51 o
  -6   1   4        2.47        3.18      0.45 o
  -5   1   4       13.23       12.22      0.65 o
  -4   1   4       14.96       14.56      0.46 o
  -3   1   4       76.23       68.11      1.09 o
  -2   1   4        2.05        0.10      0.12 o
  -1   1   4      276.01      306.41      4.08 o
   0   1   4       16.09       30.03      0.49 o
   1   1   4        0.35        0.23      0.08 o
   2   1   4       44.90       43.26      0.59 o
   3   1   4       91.42      118.20      1.46 o
   4   1   4      299.30      302.03      3.12 o
   5   1   4        1.93        0.92      0.16 o
   6   1   4      300.92      293.12      3.53 o
   7   1   4       28.87       28.81      0.76 o
   8   1   4       76.38       73.49      1.57 o
   9   1   4       31.02       31.19      1.32 o
  10   1   4       31.46       28.51      2.86 o
  -8   2   4        2.64        1.79      0.72 o
  -7   2   4        1.23        0.71      0.55 o
  -6   2   4        0.56        0.19      0.46 o
  -5   2   4        5.29        5.21      0.47 o
  -4   2   4       57.20       57.62      1.13 o
  -3   2   4      851.68      847.39      9.96 o
  -2   2   4      423.59      452.38      5.96 o
  -1   2   4      110.30      141.47      1.72 o
   0   2   4     1178.30     1248.53     15.58 o
   1   2   4     1879.76     1967.02     25.34 o
   2   2   4      993.02     1005.61     11.61 o
   3   2   4       42.71       43.92      0.68 o
   4   2   4      531.86      568.96      6.90 o
   5   2   4       43.28       42.97      0.74 o
   6   2   4      275.33      273.62      3.55 o
   7   2   4       36.15       32.71      0.84 o
   8   2   4       31.59       32.87      0.99 o
   9   2   4        1.38        1.72      0.40 o
  10   2   4        1.06        0.73      0.67 o
  -7   3   4        2.67        2.18      1.21 o
  -6   3   4        6.21        6.48      0.79 o
  -5   3   4        0.00       -0.30      0.30 o
  -4   3   4       10.56       10.40      0.49 o
  -3   3   4      227.88      231.03      3.75 o
  -2   3   4       14.01       15.12      0.56 o
  -1   3   4      208.58      232.21      3.51 o
   0   3   4       18.39       16.10      0.41 o
   1   3   4      743.04      731.15      9.03 o
   2   3   4        0.10        2.31      0.21 o
   3   3   4       39.98       37.74      0.63 o
   4   3   4      389.56      419.75      4.79 o
   5   3   4      228.49      222.53      2.59 o
   6   3   4       39.25       38.06      1.30 o
   7   3   4       25.95       26.02      0.76 o
   8   3   4       44.89       41.80      1.06 o
   9   3   4        3.59        3.04      0.47 o
  10   3   4        8.41        9.58      0.73 o
  11   3   4        2.25        3.99      1.52 o
  -7   4   4        1.74        1.85      0.62 o
  -6   4   4        0.09        0.48      0.44 o
  -5   4   4        5.64        6.89      0.73 o
  -4   4   4       41.56       36.91      1.71 o
  -3   4   4       16.22       16.00      0.64 o
  -2   4   4       71.45       71.13      1.35 o
  -1   4   4      201.66      204.22      3.09 o
   0   4   4      108.95      121.43      1.94 o
   1   4   4      240.94      257.74      3.16 o
   2   4   4      412.08      419.18      4.71 o
   3   4   4      575.95      605.02      6.77 o
   4   4   4        0.05        0.14      0.16 o
   5   4   4       55.07       53.12      0.90 o
   6   4   4       26.55       24.71      0.71 o
   7   4   4       47.79       46.36      1.07 o
   8   4   4       25.18       25.58      0.85 o
   9   4   4       16.33       18.02      0.84 o
  10   4   4       22.11       23.30      1.35 o
  11   4   4        2.71        5.24      1.26 o
  -6   5   4        2.44        1.91      0.55 o
  -5   5   4       15.17       15.23      1.25 o
  -4   5   4      114.47      111.82      3.62 o
  -3   5   4        1.27        2.25      0.28 o
  -2   5   4      923.90      951.52     13.40 o
  -1   5   4      141.64      146.71      2.30 o
   0   5   4      741.57      714.99     10.68 o
   1   5   4      443.82      450.84      5.38 o
   2   5   4      215.23      207.41      2.85 o
   3   5   4      337.95      336.86      4.16 o
   4   5   4       42.88       40.28      0.85 o
   5   5   4        1.99        2.65      0.27 o
   6   5   4       39.72       43.97      1.08 o
   7   5   4       16.86       14.57      0.67 o
   8   5   4      170.98      169.52      2.79 o
   9   5   4        5.38        5.44      0.53 o
  10   5   4       16.83       16.57      1.34 o
  11   5   4       11.48       10.61      1.69 o
  -5   6   4       10.98       10.52      0.88 o
  -4   6   4       20.04       17.66      1.42 o
  -3   6   4       55.27       52.30      1.62 o
  -2   6   4       11.27        9.76      0.47 o
  -1   6   4      345.60      337.09      7.43 o
   0   6   4       85.05       81.22      1.63 o
   1   6   4      145.03      136.94      1.85 o
   2   6   4       60.13       64.23      1.13 o
   3   6   4      227.69      232.25      3.00 o
   4   6   4       30.30       27.48      0.77 o
   5   6   4       50.01       53.92      1.27 o
   6   6   4       48.72       43.83      1.12 o
   7   6   4        6.78        7.99      0.54 o
   8   6   4       22.21       23.47      1.16 o
   9   6   4       12.63       13.20      0.96 o
  10   6   4        3.95        5.50      0.97 o
  11   6   4        1.98        1.12      0.82 o
  -5   7   4        1.34        1.69      0.61 o
  -4   7   4       17.33       18.82      1.49 o
  -3   7   4        4.50        4.91      0.83 o
  -2   7   4        0.01        0.40      0.77 o
  -1   7   4       69.44       66.67      1.60 o
   0   7   4        7.95        7.99      0.43 o
   1   7   4      161.44      158.54      2.58 o
   2   7   4       82.17       75.33      1.82 o
   3   7   4      289.60      275.82      4.61 o
   4   7   4      112.85      109.56      2.20 o
   5   7   4       50.89       46.60      1.26 o
   6   7   4       12.00       11.08      0.90 o
   7   7   4        0.26       -0.18      0.35 o
   8   7   4        0.44        0.39      0.67 o
   9   7   4        9.98       10.46      1.08 o
  10   7   4        7.50        8.60      0.98 o
  -4   8   4       27.29       26.13      1.74 o
  -3   8   4        3.65        3.14      0.74 o
  -2   8   4        0.27        0.30      0.43 o
  -1   8   4        1.77        3.63      0.71 o
   0   8   4       13.57       12.63      1.42 o
   1   8   4       76.15       76.52      1.89 o
   2   8   4        2.63        1.43      0.29 o
   3   8   4        0.01        0.19      0.26 o
   4   8   4      176.73      187.05      3.41 o
   5   8   4       28.54       24.33      0.92 o
   6   8   4       42.60       41.83      1.46 o
   7   8   4        0.01        0.00      0.40 o
   8   8   4        1.18        0.15      0.48 o
   9   8   4        8.91        6.87      0.86 o
  10   8   4       25.46       26.34      1.86 o
  -3   9   4       18.93       22.82      1.63 o
  -2   9   4        4.45        5.52      0.89 o
  -1   9   4        8.72        8.24      1.06 o
   0   9   4       12.71       10.28      1.19 o
   1   9   4       25.55       24.95      1.15 o
   2   9   4        2.94        2.46      0.43 o
   3   9   4      269.67      258.42      4.46 o
   4   9   4       51.59       45.49      1.27 o
   5   9   4        8.68        9.15      0.64 o
   6   9   4      126.22      114.18      2.87 o
   7   9   4        8.67        6.59      0.76 o
   8   9   4       61.04       58.00      2.02 o
   9   9   4       39.17       43.84      1.82 o
  10   9   4        6.00        9.75      1.80 o
  -2  10   4        8.82       10.71      1.14 o
  -1  10   4        1.94        1.06      0.63 o
   0  10   4       75.54       77.79      3.69 o
   1  10   4        0.98        1.26      0.66 o
   2  10   4       13.38       13.70      0.94 o
   3  10   4       17.63       16.75      1.08 o
   4  10   4        3.41        3.40      0.46 o
   5  10   4       46.43       45.11      1.37 o
   6  10   4        0.04       -0.41      0.41 o
   7  10   4       33.52       33.02      1.45 o
   8  10   4       23.37       21.84      1.37 o
   9  10   4        1.29        2.27      1.18 o
  -1  11   4       10.83       13.11      1.35 o
   0  11   4        3.21        4.37      1.01 o
   1  11   4       11.36       13.60      1.52 o
   2  11   4       30.08       28.23      1.37 o
   3  11   4       13.95       15.00      1.09 o
   4  11   4       12.18       10.00      0.97 o
   5  11   4       10.67       10.37      0.84 o
   6  11   4       46.51       45.81      1.82 o
   7  11   4       70.63       75.07      2.36 o
   8  11   4        9.10        9.94      1.26 o
   9  11   4        6.17        7.99      1.55 o
   1  12   4       60.75       63.84      3.53 o
   2  12   4       49.94       56.24      3.32 o
   3  12   4        5.43        5.29      0.76 o
   4  12   4       67.34       75.41      3.36 o
   5  12   4        0.98        1.38      1.02 o
   6  12   4      167.26      184.63      5.20 o
   7  12   4       35.52       37.89      2.08 o
   8  12   4       38.49       45.94      3.28 o
   3  13   4        5.39        6.63      1.33 o
   4  13   4       43.21       45.65      3.15 o
  -3 -12   5        0.18       -0.79      0.79 o
  -2 -12   5       18.24       21.86      2.11 o
  -1 -12   5        0.95        2.37      0.83 o
  -4 -11   5        2.79        2.43      1.15 o
  -3 -11   5       13.92       14.88      1.48 o
  -2 -11   5       28.01       32.41      2.44 o
  -1 -11   5        2.44        1.24      0.79 o
   0 -11   5       17.60       19.68      1.75 o
   1 -11   5        4.34        2.38      0.73 o
  -6 -10   5        4.50        2.14      1.20 o
  -5 -10   5        8.96        8.59      1.18 o
  -4 -10   5        3.82        4.13      0.91 o
  -3 -10   5       70.47       74.80      3.21 o
  -2 -10   5        4.44        6.06      0.78 o
  -1 -10   5       31.27       31.88      2.20 o
   0 -10   5       15.88       12.75      1.38 o
   1 -10   5        7.46        6.19      0.96 o
   2 -10   5        6.08        7.16      0.93 o
   3 -10   5        0.39        0.72      0.40 o
  -6  -9   5       16.93       19.77      1.59 o
  -5  -9   5       45.83       49.21      4.58 o
  -4  -9   5       52.38       58.06      2.40 o
  -3  -9   5        0.28        0.16      0.43 o
  -2  -9   5       33.50       36.05      1.63 o
  -1  -9   5       88.46       88.86      2.71 o
   0  -9   5        4.92        4.25      0.89 o
   1  -9   5       61.17       58.19      2.79 o
   2  -9   5        0.06        0.50      0.50 o
   3  -9   5        1.79        2.10      0.39 o
   4  -9   5       13.83       14.79      0.85 o
  -7  -8   5        4.01        3.58      0.97 o
  -6  -8   5       20.95       20.00      1.55 o
  -5  -8   5       54.50       60.80      2.50 o
  -4  -8   5        4.53        5.79      1.06 o
  -3  -8   5      120.59      119.56      2.95 o
  -2  -8   5       81.64       80.65      2.14 o
  -1  -8   5       19.18       18.27      0.85 o
   0  -8   5       27.82       27.67      1.15 o
   1  -8   5        4.87        3.92      0.53 o
   2  -8   5        3.00        3.51      0.47 o
   3  -8   5       10.25       10.86      0.89 o
   4  -8   5        0.01        0.37      0.43 o
   5  -8   5        2.91        3.03      0.53 o
  -8  -7   5        4.60        3.85      1.34 o
  -7  -7   5        0.29       -0.44      0.97 o
  -6  -7   5        6.83        7.58      1.07 o
  -5  -7   5        1.73        2.12      0.56 o
  -4  -7   5        9.24        9.02      1.32 o
  -3  -7   5      116.66      119.20      2.89 o
  -2  -7   5        5.05        3.49      0.49 o
  -1  -7   5        1.83        2.67      0.41 o
   0  -7   5      246.68      246.28      4.21 o
   1  -7   5       26.00       27.04      1.16 o
   2  -7   5      237.62      230.61      4.54 o
   3  -7   5       16.13       15.60      0.97 o
   4  -7   5       16.78       16.93      0.59 o
   5  -7   5        0.07        0.74      0.37 o
  -8  -6   5        0.03       -0.15      0.72 o
  -7  -6   5       13.57       15.70      1.44 o
  -6  -6   5       13.74       12.52      0.88 o
  -5  -6   5        2.08        1.71      0.47 o
  -4  -6   5        0.30        1.07      0.38 o
  -3  -6   5       95.17       91.40      1.93 o
  -2  -6   5       18.72       22.49      0.82 o
  -1  -6   5      118.33      117.77      2.17 o
   0  -6   5       44.01       43.06      0.97 o
   1  -6   5       15.32       14.26      0.48 o
   2  -6   5       18.55       19.22      0.71 o
   3  -6   5       46.43       44.97      1.67 o
   4  -6   5       59.10       57.18      1.22 o
   5  -6   5       61.42       60.84      1.97 o
   6  -6   5       31.07       26.27      1.33 o
   7  -6   5       10.44        8.81      0.85 o
  -8  -5   5        1.03        0.31      0.71 o
  -7  -5   5       17.04       19.19      1.24 o
  -6  -5   5       61.01       61.38      1.83 o
  -5  -5   5       20.16       20.19      0.96 o
  -4  -5   5      359.10      329.86      6.78 o
  -3  -5   5        8.47       10.57      0.63 o
  -2  -5   5      142.86      127.88      2.53 o
  -1  -5   5        2.85        5.04      0.33 o
   0  -5   5      161.08      174.10      3.23 o
   1  -5   5       71.91       71.01      1.01 o
   2  -5   5       49.95       50.27      0.81 o
   3  -5   5       29.00       26.24      0.79 o
   4  -5   5      133.08      127.17      2.03 o
   5  -5   5        0.10        0.02      0.21 o
   6  -5   5       32.74       30.98      0.87 o
   7  -5   5        0.96        1.17      0.24 o
   8  -5   5        8.70        8.84      0.56 o
  -8  -4   5       10.01       11.17      1.17 o
  -7  -4   5        4.33        5.22      0.67 o
  -6  -4   5        7.55        8.27      0.85 o
  -5  -4   5       44.41       43.57      1.60 o
  -4  -4   5       16.71       15.04      0.66 o
  -3  -4   5        0.91        1.05      0.25 o
  -2  -4   5        6.17        7.50      0.39 o
  -1  -4   5      218.95      229.68      2.82 o
   0  -4   5       37.70       48.91      1.24 o
   1  -4   5      437.18      436.04      5.27 o
   2  -4   5      214.48      225.41      3.30 o
   3  -4   5      371.83      372.10      7.60 o
   4  -4   5       17.70       17.34      0.46 o
   5  -4   5        3.75        3.71      0.35 o
   6  -4   5       16.10       18.12      0.67 o
   7  -4   5        1.15        1.26      0.29 o
   8  -4   5       14.44       13.77      0.66 o
  -8  -3   5        2.93        2.31      1.18 o
  -7  -3   5        1.15        1.67      0.50 o
  -6  -3   5       88.80       88.23      1.99 o
  -5  -3   5       50.51       47.64      1.28 o
  -4  -3   5        3.37        4.00      0.41 o
  -3  -3   5        8.76        8.00      0.42 o
  -2  -3   5        5.87        3.74      0.27 o
  -1  -3   5      130.41      126.91      2.42 o
   0  -3   5      134.17      161.56      2.00 o
   1  -3   5       30.10       33.10      0.64 o
   2  -3   5        0.32        0.82      0.26 o
   3  -3   5      588.23      604.90      6.66 o
   4  -3   5        7.80        6.09      0.39 o
   5  -3   5       29.29       27.97      0.74 o
   6  -3   5        5.39        6.63      0.39 o
   7  -3   5        6.37        5.67      0.44 o
   8  -3   5       15.25       13.78      0.90 o
   9  -3   5        2.71        1.31      0.49 o
  -8  -2   5       14.94       12.76      1.70 o
  -7  -2   5       25.12       26.04      1.89 o
  -6  -2   5      274.24      280.95      4.20 o
  -5  -2   5        9.84        9.31      0.59 o
  -4  -2   5       88.31       86.80      1.76 o
  -3  -2   5       30.63       30.06      0.76 o
  -2  -2   5        1.87        1.97      0.23 o
  -1  -2   5      101.38       96.37      1.34 o
   0  -2   5        9.44       12.10      0.31 o
   1  -2   5     1102.18     1156.43     12.63 o
   2  -2   5      284.74      302.16      3.68 o
   3  -2   5      113.72      107.34      1.43 o
   4  -2   5      493.67      500.53      5.54 o
   5  -2   5        4.17        3.74      0.27 o
   6  -2   5       22.45       21.37      0.65 o
   7  -2   5       50.00       48.60      1.23 o
   8  -2   5        0.35        0.12      0.41 o
   9  -2   5        7.79        7.47      0.70 o
  -8  -1   5       51.31       56.56      2.27 o
  -7  -1   5       19.65       20.02      1.15 o
  -6  -1   5       27.40       31.13      0.92 o
  -5  -1   5      136.08      135.97      2.26 o
  -4  -1   5        4.74        6.19      0.46 o
  -3  -1   5        2.85        2.61      0.25 o
  -2  -1   5      128.57      129.67      1.75 o
  -1  -1   5      515.52      522.78      5.99 o
   0  -1   5     1380.85     1345.42     14.88 o
   1  -1   5      256.13      252.99      2.94 o
   2  -1   5      101.49      103.38      1.51 o
   3  -1   5        0.12        0.17      0.08 o
   4  -1   5      152.72      150.21      1.72 o
   5  -1   5       63.10       57.56      1.11 o
   6  -1   5      117.80      120.35      1.84 o
   7  -1   5        0.08        0.27      0.24 o
   8  -1   5        0.00       -0.33      0.33 o
   9  -1   5        8.22        9.46      0.78 o
  10  -1   5        0.14       -0.11      0.96 o
  -8   0   5        6.25        7.14      1.11 o
  -7   0   5        2.74        2.26      0.58 o
  -6   0   5        3.94        5.21      0.78 o
  -5   0   5       20.58       20.39      0.68 o
  -4   0   5       22.50       23.16      0.78 o
  -3   0   5      405.21      398.78      5.97 o
  -2   0   5        0.46        0.55      0.19 o
  -1   0   5        8.33        9.51      0.37 o
   0   0   5       14.35       11.80      0.38 o
   1   0   5       96.34       79.42      1.14 o
   2   0   5       76.48       87.75      1.62 o
   3   0   5       30.63       35.36      0.58 o
   4   0   5       65.14       64.28      0.99 o
   5   0   5       88.20       80.50      1.13 o
   6   0   5       91.07       92.88      1.41 o
   7   0   5       54.60       49.97      1.02 o
   8   0   5       27.13       27.52      1.15 o
   9   0   5        0.15        0.33      0.43 o
  10   0   5        1.77        1.79      0.56 o
  -8   1   5        1.14        0.67      0.64 o
  -7   1   5        0.02        0.67      0.93 o
  -6   1   5       20.72       19.39      1.00 o
  -5   1   5        5.95        5.13      0.52 o
  -4   1   5      101.12       94.52      1.61 o
  -3   1   5       21.42       23.29      0.66 o
  -2   1   5       96.50       97.71      1.47 o
  -1   1   5      608.75      601.96      7.85 o
   0   1   5       10.19        6.91      0.30 o
   1   1   5        5.64        3.88      0.19 o
   2   1   5      208.54      244.92      3.26 o
   3   1   5        2.42        3.26      0.16 o
   4   1   5       50.74       47.16      0.66 o
   5   1   5      183.44      175.85      2.07 o
   6   1   5       52.26       53.23      0.92 o
   7   1   5        4.98        5.45      0.37 o
   8   1   5       18.96       18.58      0.73 o
   9   1   5        4.62        2.63      0.55 o
  10   1   5        0.88        0.96      0.55 o
  -7   2   5        4.07        5.12      0.89 o
  -6   2   5        0.28        0.57      0.61 o
  -5   2   5        4.01        4.89      0.50 o
  -4   2   5      144.41      139.23      2.48 o
  -3   2   5      106.04      100.07      1.50 o
  -2   2   5       74.38       67.56      1.57 o
  -1   2   5      397.66      415.13      6.34 o
   0   2   5     1536.56     1659.13     24.01 o
   1   2   5      113.18      105.53      1.56 o
   2   2   5     1439.30     1486.09     16.03 o
   3   2   5       11.44        9.21      0.36 o
   4   2   5      248.60      256.53      3.24 o
   5   2   5       55.25       59.78      0.88 o
   6   2   5      466.12      483.81      5.61 o
   7   2   5       10.86       11.06      0.50 o
   8   2   5        0.04       -0.17      0.30 o
   9   2   5        4.49        4.72      0.53 o
  10   2   5       26.14       26.27      1.35 o
  -7   3   5        1.50        2.54      0.70 o
  -6   3   5        1.74        1.53      0.58 o
  -5   3   5        0.64        0.03      0.30 o
  -4   3   5        0.48        0.37      0.26 o
  -3   3   5       54.54       52.84      1.85 o
  -2   3   5       45.19       43.25      0.90 o
  -1   3   5        7.94        8.20      0.39 o
   0   3   5       44.89       46.92      0.72 o
   1   3   5      675.57      721.03      9.08 o
   2   3   5      135.89      143.43      2.05 o
   3   3   5      237.98      263.50      3.10 o
   4   3   5      185.71      211.65      2.58 o
   5   3   5        8.92       10.80      0.37 o
   6   3   5       18.25       16.61      0.53 o
   7   3   5       47.26       42.60      1.03 o
   8   3   5       54.64       53.68      1.22 o
   9   3   5        4.53        5.65      0.59 o
  10   3   5        0.12        0.85      0.45 o
  11   3   5        8.78       12.57      1.66 o
  -6   4   5        5.23        4.77      0.78 o
  -5   4   5        0.01        0.50      0.48 o
  -4   4   5       10.48        8.82      0.63 o
  -3   4   5       51.69       48.76      1.47 o
  -2   4   5       77.18       77.29      1.50 o
  -1   4   5      290.50      291.63      4.01 o
   0   4   5      234.46      252.66      4.83 o
   1   4   5       15.67       15.64      0.46 o
   2   4   5      645.46      646.06      7.62 o
   3   4   5      157.53      149.81      2.18 o
   4   4   5        1.71        2.31      0.22 o
   5   4   5       87.76       93.10      1.36 o
   6   4   5       41.92       36.63      0.96 o
   7   4   5        5.52        6.08      0.42 o
   8   4   5        3.38        3.10      0.39 o
   9   4   5        5.32        4.98      0.51 o
  10   4   5        1.78        1.54      0.73 o
  11   4   5        3.37        6.30      1.42 o
  -6   5   5        5.09        6.49      0.81 o
  -5   5   5        0.68        0.16      0.41 o
  -4   5   5        2.64        2.11      0.68 o
  -3   5   5       91.67       92.11      2.28 o
  -2   5   5      100.69      100.63      2.10 o
  -1   5   5      100.48       98.99      2.03 o
   0   5   5      227.64      229.29      3.91 o
   1   5   5        7.15        6.70      0.29 o
   2   5   5      834.07      795.43     10.22 o
   3   5   5      120.54      116.37      1.68 o
   4   5   5      729.70      708.65      9.07 o
   5   5   5       82.94       77.70      1.39 o
   6   5   5       10.65        8.96      0.62 o
   7   5   5       53.45       48.75      1.49 o
   8   5   5        3.52        3.02      0.45 o
   9   5   5       35.12       36.85      1.08 o
  10   5   5       26.96       28.02      1.69 o
  11   5   5        0.36        0.21      0.77 o
  -5   6   5       15.74       17.00      1.13 o
  -4   6   5       29.27       25.25      1.82 o
  -3   6   5        2.84        3.84      0.95 o
  -2   6   5      162.47      154.90      3.42 o
  -1   6   5       14.51       17.04      0.69 o
   0   6   5      731.87      710.66     12.78 o
   1   6   5      373.71      374.39      5.36 o
   2   6   5      595.39      580.26      7.48 o
   3   6   5      422.46      420.55      7.12 o
   4   6   5       74.78       73.30      1.46 o
   5   6   5        4.94        3.65      0.35 o
   6   6   5        9.73        9.84      0.54 o
   7   6   5        0.34        0.92      0.41 o
   8   6   5       13.60       16.59      1.01 o
   9   6   5        2.97        2.60      0.63 o
  10   6   5        0.00       -0.10      0.64 o
  11   6   5        4.55        5.54      1.39 o
  -4   7   5       16.10       14.66      1.45 o
  -3   7   5       17.88       17.82      1.53 o
  -2   7   5       66.15       62.74      5.62 o
  -1   7   5       41.66       36.66      1.20 o
   0   7   5       37.42       38.39      1.18 o
   1   7   5       12.11       10.35      0.62 o
   2   7   5        0.12        0.17      0.22 o
   3   7   5      477.12      480.23      7.67 o
   4   7   5       25.70       21.46      0.81 o
   5   7   5       11.15       12.53      0.66 o
   6   7   5        5.85        5.75      0.61 o
   7   7   5        0.62        0.03      0.37 o
   8   7   5       10.48       10.73      0.87 o
   9   7   5        0.88        0.76      0.61 o
  10   7   5        5.35        6.37      1.32 o
  -3   8   5        1.20        1.35      0.65 o
  -2   8   5        7.89        8.37      1.10 o
  -1   8   5        1.43        1.62      0.49 o
   0   8   5       15.76       17.32      1.43 o
   1   8   5       92.76       85.96      2.57 o
   2   8   5       21.99       22.84      0.95 o
   3   8   5       24.05       24.28      0.84 o
   4   8   5       29.81       29.27      0.97 o
   5   8   5       66.59       63.52      1.59 o
   6   8   5        8.39        9.33      0.75 o
   7   8   5        0.31        0.49      0.56 o
   8   8   5       20.11       18.86      1.13 o
   9   8   5        4.24        4.63      1.01 o
  10   8   5       10.87       11.93      2.07 o
  -3   9   5        2.38        3.57      0.78 o
  -2   9   5       30.47       31.42      2.10 o
  -1   9   5       46.22       48.54      2.70 o
   0   9   5       18.69       19.39      1.63 o
   1   9   5      146.74      145.47      4.32 o
   2   9   5       11.72       11.10      0.86 o
   3   9   5       15.01       16.00      0.86 o
   4   9   5        2.96        2.99      0.55 o
   5   9   5       64.46       58.53      1.56 o
   6   9   5        9.67       10.90      1.28 o
   7   9   5       41.15       43.21      1.71 o
   8   9   5       28.30       24.78      1.32 o
   9   9   5        9.51        8.28      0.96 o
  10   9   5       27.91       23.41      2.41 o
  -2  10   5        0.41        1.16      0.53 o
  -1  10   5        1.56        1.45      0.70 o
   0  10   5        0.23        1.14      0.66 o
   1  10   5       13.46       10.11      1.33 o
   2  10   5       12.26       12.04      0.94 o
   3  10   5        0.41        0.77      0.48 o
   4  10   5        1.13        0.30      0.39 o
   5  10   5        2.89        2.08      0.50 o
   6  10   5       39.16       40.81      1.56 o
   7  10   5        4.27        3.74      0.67 o
   8  10   5       23.13       20.22      1.25 o
   9  10   5       30.95       33.08      2.71 o
   0  11   5       20.97       19.76      1.77 o
   1  11   5       22.03       28.35      2.19 o
   2  11   5       19.58       18.71      1.88 o
   3  11   5        6.24        7.88      1.77 o
   4  11   5        0.01       -0.41      0.41 o
   5  11   5       41.06       43.66      2.03 o
   6  11   5       25.17       24.92      1.29 o
   7  11   5       17.17       14.50      1.54 o
   8  11   5       61.97       60.98      2.66 o
   9  11   5        4.55        4.62      1.38 o
   1  12   5        1.72        1.22      0.69 o
   2  12   5       16.94       16.72      1.87 o
   3  12   5       24.85       24.67      2.25 o
   4  12   5        1.64        2.14      0.69 o
   5  12   5       16.80       12.81      1.63 o
   6  12   5        4.47        5.97      1.39 o
   7  12   5       22.27       21.27      3.45 o
   8  12   5       40.52       44.28      3.10 o
   3  13   5       19.60       21.13      2.11 o
  -2 -12   6        0.17       -0.39      0.62 o
  -1 -12   6       15.58       15.86      1.72 o
  -3 -11   6        0.01       -0.18      0.90 o
  -2 -11   6       16.60       17.91      1.91 o
  -1 -11   6       21.33       22.28      2.01 o
   0 -11   6        0.64        2.38      0.86 o
   1 -11   6        6.57        8.61      1.13 o
  -5 -10   6        0.28        0.82      1.09 o
  -4 -10   6        1.89        2.60      0.84 o
  -3 -10   6        0.68       -0.49      0.49 o
  -2 -10   6        9.94        8.99      0.95 o
  -1 -10   6       27.30       25.38      2.07 o
   0 -10   6        9.62       10.18      1.31 o
   1 -10   6        6.17        6.11      1.03 o
   2 -10   6        0.01       -0.14      0.46 o
   3 -10   6       14.16       13.33      1.19 o
  -6  -9   6        2.15        2.61      1.30 o
  -5  -9   6        1.97        2.50      0.86 o
  -4  -9   6        9.97        8.90      1.10 o
  -3  -9   6       84.99       86.95      2.47 o
  -2  -9   6       11.61       14.75      1.12 o
  -1  -9   6       19.06       21.31      1.68 o
   0  -9   6       91.81       89.10      4.04 o
   1  -9   6        1.21        1.65      0.69 o
   2  -9   6        9.22       10.24      1.06 o
   3  -9   6        5.32        5.84      0.79 o
   4  -9   6        1.43        2.08      0.35 o
  -6  -8   6        5.00        6.39      2.18 o
  -5  -8   6        1.50        1.46      0.69 o
  -4  -8   6       87.16       79.58      2.95 o
  -3  -8   6       31.22       32.41      1.95 o
  -2  -8   6       17.98       19.77      1.01 o
  -1  -8   6      127.09      129.41      4.37 o
   0  -8   6        5.28        5.08      0.61 o
   1  -8   6       35.83       36.90      2.12 o
   2  -8   6       17.73       15.24      1.25 o
   3  -8   6       12.36       13.78      0.81 o
   4  -8   6        3.55        3.96      0.76 o
  -8  -7   6        0.21       -0.75      0.75 o
  -7  -7   6        2.09        1.30      0.81 o
  -6  -7   6        0.19        0.64      0.70 o
  -5  -7   6        7.82        9.49      0.80 o
  -4  -7   6       21.21       20.50      1.57 o
  -3  -7   6       37.77       38.71      1.35 o
  -2  -7   6       14.24       15.52      0.75 o
  -1  -7   6        6.40        6.83      0.59 o
   0  -7   6       33.36       36.69      1.20 o
   1  -7   6       49.92       49.43      1.59 o
   2  -7   6        1.57        1.41      0.38 o
   3  -7   6       27.05       27.61      1.47 o
   4  -7   6       57.18       56.38      1.73 o
   5  -7   6        3.42        2.93      0.28 o
  -8  -6   6       16.46       10.54      1.75 o
  -7  -6   6        1.34        1.99      0.95 o
  -6  -6   6       22.48       22.75      2.06 o
  -5  -6   6       30.18       35.74      2.92 o
  -4  -6   6        4.15        3.35      0.52 o
  -3  -6   6      117.24      125.29      2.68 o
  -2  -6   6        6.39        4.96      0.55 o
  -1  -6   6       60.99       64.72      1.76 o
   0  -6   6        3.83        2.50      0.33 o
   1  -6   6      103.19       97.87      1.93 o
   2  -6   6      170.20      178.11      4.67 o
   3  -6   6        7.10        6.52      0.47 o
   4  -6   6       10.47       10.17      1.31 o
   5  -6   6       13.52       14.07      0.88 o
   6  -6   6        4.95        4.43      0.39 o
   7  -6   6        3.02        3.14      0.66 o
  -8  -5   6        3.46        4.74      1.32 o
  -7  -5   6        2.27        3.58      0.94 o
  -6  -5   6       18.32       21.24      1.43 o
  -5  -5   6       16.15       12.91      0.97 o
  -4  -5   6       29.60       25.07      1.56 o
  -3  -5   6       23.36       21.66      0.90 o
  -2  -5   6      209.03      170.00      3.25 o
  -1  -5   6       92.95       96.85      2.30 o
   0  -5   6       32.10       25.96      0.73 o
   1  -5   6       48.75       54.17      1.23 o
   2  -5   6      244.03      248.99      3.70 o
   3  -5   6       38.66       37.79      1.08 o
   4  -5   6       18.13       16.92      0.67 o
   5  -5   6       13.97       14.28      0.62 o
   6  -5   6       20.91       20.43      0.73 o
   7  -5   6        6.83        6.95      0.57 o
   8  -5   6       12.50       11.71      0.92 o
  -7  -4   6       13.38       16.03      0.98 o
  -6  -4   6       14.76       14.47      1.33 o
  -5  -4   6       14.74       14.91      2.03 o
  -4  -4   6       34.61       32.27      1.34 o
  -3  -4   6       14.78       12.35      0.68 o
  -2  -4   6       66.20       64.64      1.39 o
  -1  -4   6       15.84       19.74      0.51 o
   0  -4   6       32.27       30.93      0.72 o
   1  -4   6      225.00      230.47      2.96 o
   2  -4   6       95.01       96.34      1.38 o
   3  -4   6        9.72       10.24      0.32 o
   4  -4   6       94.53       93.71      1.93 o
   5  -4   6        5.53        6.13      0.40 o
   6  -4   6        0.29        0.16      0.22 o
   7  -4   6       18.96       20.67      1.04 o
   8  -4   6        0.19       -0.14      0.39 o
  -7  -3   6       10.90        9.79      1.17 o
  -6  -3   6        5.70        6.37      0.96 o
  -5  -3   6       69.73       70.73      1.89 o
  -4  -3   6       29.49       29.51      0.96 o
  -3  -3   6       69.54       67.61      1.35 o
  -2  -3   6      119.00      113.62      1.88 o
  -1  -3   6       43.65       36.90      0.77 o
   0  -3   6      376.81      390.22      4.69 o
   1  -3   6       20.15       15.74      0.46 o
   2  -3   6      103.08      113.56      1.57 o
   3  -3   6       30.39       29.44      0.52 o
   4  -3   6        5.80        6.31      0.39 o
   5  -3   6        0.41        0.68      0.20 o
   6  -3   6        4.34        5.00      0.41 o
   7  -3   6       14.51       14.25      0.80 o
   8  -3   6        4.76        3.80      0.58 o
   9  -3   6        8.59        6.33      1.13 o
  -7  -2   6        0.67        0.14      0.95 o
  -6  -2   6        3.41        3.20      0.48 o
  -5  -2   6       29.91       27.08      1.02 o
  -4  -2   6      251.16      247.85      4.09 o
  -3  -2   6      103.49       99.20      1.93 o
  -2  -2   6      254.98      239.23      3.45 o
  -1  -2   6      165.61      163.45      2.25 o
   0  -2   6      212.14      213.98      2.63 o
   1  -2   6       53.26       58.82      1.02 o
   2  -2   6        9.29       14.66      0.46 o
   3  -2   6      259.99      278.82      4.04 o
   4  -2   6        6.36        8.05      0.30 o
   5  -2   6      158.43      149.50      2.01 o
   6  -2   6      106.27      103.45      2.05 o
   7  -2   6       28.14       26.24      1.30 o
   8  -2   6       39.77       40.18      1.69 o
   9  -2   6        0.49        0.36      0.42 o
  -7  -1   6        0.13       -0.50      0.50 o
  -6  -1   6      178.38      183.05      3.70 o
  -5  -1   6        0.22        0.64      0.37 o
  -4  -1   6      442.84      452.42      6.90 o
  -3  -1   6       82.62       84.60      1.72 o
  -2  -1   6      259.50      254.54      3.36 o
  -1  -1   6      692.59      672.76      8.22 o
   0  -1   6        0.07       -0.02      0.12 o
   1  -1   6        1.76        2.90      0.16 o
   2  -1   6        1.24        1.83      0.20 o
   3  -1   6      236.77      238.09      4.35 o
   4  -1   6      249.62      259.50      3.22 o
   5  -1   6       45.87       49.13      0.84 o
   6  -1   6      120.81      117.60      1.83 o
   7  -1   6       15.07       14.63      0.78 o
   8  -1   6       13.48       16.26      1.04 o
   9  -1   6        7.00        6.94      1.21 o
  10  -1   6        0.44       -0.38      0.88 o
  -7   0   6        7.44        8.08      0.86 o
  -6   0   6        5.72        6.05      1.37 o
  -5   0   6       23.36       23.58      0.90 o
  -4   0   6      100.90       98.10      1.98 o
  -3   0   6      221.43      214.23      3.53 o
  -2   0   6       12.65       10.92      0.41 o
  -1   0   6      291.89      295.96      3.58 o
   0   0   6        6.74        5.94      0.30 o
   1   0   6      173.32      176.67      2.33 o
   2   0   6       89.82       92.12      1.57 o
   3   0   6        1.39        2.56      0.20 o
   4   0   6        9.55       10.39      0.36 o
   5   0   6       15.78       15.72      0.41 o
   6   0   6      266.89      262.02      3.38 o
   7   0   6        1.50        1.58      0.32 o
   8   0   6        1.04        1.57      0.75 o
   9   0   6        4.69        5.07      0.63 o
  10   0   6        8.97        8.90      0.81 o
  -7   1   6        4.42        6.03      1.00 o
  -6   1   6        3.01        2.74      0.58 o
  -5   1   6        2.31        2.25      0.41 o
  -4   1   6        3.01        4.19      0.44 o
  -3   1   6      273.27      272.86      4.33 o
  -2   1   6       66.68       66.12      1.38 o
  -1   1   6       36.05       40.67      0.80 o
   0   1   6       74.57       81.67      1.36 o
   1   1   6      937.58      899.09     12.65 o
   2   1   6       18.64       20.14      0.52 o
   3   1   6      222.59      210.55      2.90 o
   4   1   6       80.67       96.23      1.30 o
   5   1   6      108.95      103.75      1.52 o
   6   1   6        1.83        1.13      0.20 o
   7   1   6        9.26        9.24      0.45 o
   8   1   6       18.39       17.58      0.77 o
   9   1   6        1.63        2.08      0.52 o
  10   1   6        0.41        0.26      0.45 o
  -7   2   6        0.09        0.40      0.61 o
  -6   2   6       22.06       24.81      1.56 o
  -5   2   6        1.95        1.25      0.44 o
  -4   2   6      110.99      108.86      2.13 o
  -3   2   6       13.84       14.17      0.62 o
  -2   2   6       11.81       15.03      0.59 o
  -1   2   6       62.23       54.55      1.16 o
   0   2   6      422.06      427.95      5.73 o
   1   2   6      117.66      127.22      1.93 o
   2   2   6        0.07        2.65      0.22 o
   3   2   6       94.40      100.25      1.44 o
   4   2   6      374.36      402.93      4.63 o
   5   2   6       37.77       39.58      0.72 o
   6   2   6      144.57      148.79      2.12 o
   7   2   6        9.97        9.24      0.47 o
   8   2   6       69.10       67.46      1.67 o
   9   2   6        0.24        0.57      0.40 o
  10   2   6       13.65       14.36      1.04 o
  -6   3   6        2.84        2.10      0.70 o
  -5   3   6        3.26        2.58      0.87 o
  -4   3   6        0.54        0.46      0.34 o
  -3   3   6        4.59        5.10      0.48 o
  -2   3   6      115.43      111.51      2.49 o
  -1   3   6       89.58       91.73      1.72 o
   0   3   6       11.14        9.42      0.40 o
   1   3   6      182.95      186.45      2.67 o
   2   3   6       22.08       27.75      0.63 o
   3   3   6       44.46       46.53      0.98 o
   4   3   6      187.20      192.28      2.40 o
   5   3   6       95.18       95.81      1.38 o
   6   3   6       15.29       18.30      0.63 o
   7   3   6      110.73      110.28      2.22 o
   8   3   6       20.28       20.23      0.79 o
   9   3   6        5.73        6.45      0.61 o
  10   3   6        2.83        2.30      0.82 o
  11   3   6        0.43        1.29      0.55 o
  -6   4   6        0.45        0.60      1.23 o
  -5   4   6        1.05        0.84      0.47 o
  -4   4   6       20.76       19.29      0.91 o
  -3   4   6        0.00        0.17      0.30 o
  -2   4   6      156.24      147.90      2.87 o
  -1   4   6        1.66        2.79      0.31 o
   0   4   6        2.57        1.66      0.24 o
   1   4   6      309.21      309.87      5.15 o
   2   4   6       23.77       27.55      0.64 o
   3   4   6      213.85      213.80      3.28 o
   4   4   6      400.93      400.48      4.98 o
   5   4   6       80.05       75.44      1.49 o
   6   4   6       89.60       90.35      1.77 o
   7   4   6       24.91       26.28      0.86 o
   8   4   6       35.31       36.44      1.08 o
   9   4   6        0.09       -0.22      0.36 o
  10   4   6        0.78        0.33      0.44 o
  11   4   6        3.65        5.15      1.27 o
  -5   5   6        4.25        4.17      0.93 o
  -4   5   6       10.53       10.95      0.96 o
  -3   5   6        5.53        6.52      1.17 o
  -2   5   6       17.43       18.02      0.87 o
  -1   5   6       15.69       13.07      0.80 o
   0   5   6      153.89      147.96      3.38 o
   1   5   6       10.41       10.64      0.59 o
   2   5   6      115.03      114.86      1.93 o
   3   5   6      590.06      585.02      7.57 o
   4   5   6       81.75       79.40      1.54 o
   5   5   6       27.27       29.98      0.89 o
   6   5   6      180.64      174.09      2.94 o
   7   5   6        0.56        0.21      0.28 o
   8   5   6       23.98       25.04      0.92 o
   9   5   6        0.02       -0.32      0.32 o
  10   5   6        1.31        1.46      0.74 o
  11   5   6        5.46        3.87      1.10 o
  -5   6   6        3.77        4.03      0.69 o
  -4   6   6       28.15       29.41      2.12 o
  -3   6   6       32.96       33.04      2.20 o
  -2   6   6       11.93       12.61      0.76 o
  -1   6   6       32.02       30.69      1.36 o
   0   6   6      107.97      107.00      2.47 o
   1   6   6      124.00      112.76      2.79 o
   2   6   6      943.02      919.74     14.09 o
   3   6   6      333.29      336.70      5.54 o
   4   6   6     1357.48     1329.49     20.26 o
   5   6   6      383.74      370.02      6.15 o
   6   6   6      143.72      142.16      3.22 o
   7   6   6        6.25        9.12      1.02 o
   8   6   6        0.04       -0.59      0.59 o
   9   6   6        4.87        4.40      0.72 o
  10   6   6       21.59       21.56      2.63 o
  11   6   6        0.16        1.23      0.71 o
  -4   7   6       11.29       13.94      1.46 o
  -3   7   6        2.31        2.42      0.82 o
  -2   7   6        7.99        8.09      1.15 o
  -1   7   6       38.07       42.37      1.39 o
   0   7   6       10.01       11.82      0.81 o
   1   7   6      160.82      153.59      4.03 o
   2   7   6       31.66       34.32      1.18 o
   3   7   6      227.76      223.32      6.05 o
   4   7   6        4.51        5.02      0.46 o
   5   7   6        1.46        1.04      0.35 o
   6   7   6        0.20       -0.22      0.35 o
   7   7   6        3.59        4.39      0.63 o
   8   7   6        1.11        0.29      0.46 o
   9   7   6       15.48       18.64      1.18 o
  10   7   6        2.95        2.02      0.73 o
  -3   8   6        0.01        1.35      0.66 o
  -2   8   6        9.02        9.66      1.26 o
  -1   8   6        4.55        6.64      1.05 o
   0   8   6       83.31       77.86      2.42 o
   1   8   6        1.55        0.93      0.42 o
   2   8   6       36.06       33.65      1.21 o
   3   8   6       53.26       56.21      1.85 o
   4   8   6        5.14        4.92      0.47 o
   5   8   6       54.03       53.19      1.64 o
   6   8   6       15.93       16.24      0.95 o
   7   8   6        0.90        0.60      0.46 o
   8   8   6       22.21       23.43      1.39 o
   9   8   6       23.18       25.52      1.38 o
  10   8   6        0.75       -0.71      0.71 o
  -2   9   6       27.25       28.81      2.09 o
  -1   9   6        5.54        6.95      1.16 o
   0   9   6      191.75      189.78      7.41 o
   1   9   6       14.71       17.77      1.09 o
   2   9   6      155.45      158.97      4.37 o
   3   9   6       27.96       28.99      1.19 o
   4   9   6        0.45        0.45      0.31 o
   5   9   6       49.72       49.66      1.61 o
   6   9   6        0.01        0.00      0.42 o
   7   9   6       11.54       11.82      0.97 o
   8   9   6       25.57       28.18      2.70 o
   9   9   6        6.06        6.29      0.89 o
  10   9   6        0.22        1.38      1.16 o
  -1  10   6       24.27       25.57      1.97 o
   0  10   6        0.01        0.10      0.60 o
   1  10   6       21.73       21.38      1.92 o
   2  10   6        2.86        3.70      0.65 o
   3  10   6        0.57       -0.15      0.48 o
   4  10   6       10.58       11.40      0.86 o
   5  10   6        0.61        1.08      0.57 o
   6  10   6       32.65       31.84      1.37 o
   7  10   6       34.74       34.58      1.51 o
   8  10   6        3.45        4.64      0.80 o
   9  10   6        0.27        1.61      1.18 o
   0  11   6        0.17        1.38      0.69 o
   1  11   6       39.35       39.15      2.69 o
   2  11   6       20.46       19.93      1.99 o
   3  11   6        1.85        1.53      0.87 o
   4  11   6       11.89       13.31      1.14 o
   5  11   6        0.05        0.30      0.57 o
   6  11   6       32.92       33.02      1.46 o
   7  11   6       29.34       28.89      1.46 o
   8  11   6        3.15        3.32      1.31 o
   9  11   6        5.92        8.05      1.67 o
   2  12   6        5.64        5.26      1.23 o
   3  12   6       12.94       16.92      1.99 o
   4  12   6        0.46        0.56      0.86 o
   5  12   6        0.76        1.21      0.98 o
   7  12   6        1.79        0.43      1.20 o
   8  12   6        1.21        0.70      1.22 o
  -2 -11   7        3.68        3.49      1.27 o
  -1 -11   7        9.36        7.61      1.43 o
   0 -11   7       14.73       11.75      1.45 o
  -5 -10   7        2.86        1.45      1.29 o
  -4 -10   7       19.98       23.00      2.38 o
  -3 -10   7        3.58        3.58      1.24 o
  -2 -10   7       16.30       21.50      1.98 o
  -1 -10   7        6.59        7.25      1.32 o
   0 -10   7        0.57        0.64      0.75 o
   1 -10   7        0.06       -0.51      0.51 o
   2 -10   7        2.05        1.90      0.66 o
  -5  -9   7        5.15        4.29      1.46 o
  -4  -9   7        1.14        0.88      0.70 o
  -3  -9   7        8.45        8.15      1.06 o
  -2  -9   7       10.13        9.61      3.01 o
  -1  -9   7       68.41       72.52      3.48 o
   0  -9   7       13.39       11.79      1.44 o
   1  -9   7       32.34       30.91      2.09 o
   2  -9   7        1.29        1.30      0.63 o
   3  -9   7        3.39        4.76      0.82 o
   4  -9   7       12.65       14.66      1.19 o
  -6  -8   7        2.10        2.07      1.28 o
  -5  -8   7       17.21       17.43      1.53 o
  -4  -8   7        0.70        0.80      0.71 o
  -3  -8   7       49.95       51.81      2.24 o
  -2  -8   7       25.25       24.21      1.35 o
  -1  -8   7        3.11        2.44      0.61 o
   0  -8   7       20.77       24.39      1.40 o
   1  -8   7       28.91       26.80      1.87 o
   2  -8   7       41.64       43.57      2.39 o
   3  -8   7       12.37       14.17      1.25 o
   4  -8   7        1.03        1.67      0.57 o
   5  -8   7       14.20       14.59      1.46 o
  -6  -7   7        9.32       11.98      1.10 o
  -5  -7   7        0.00        1.10      0.56 o
  -4  -7   7       45.78       45.08      1.88 o
  -3  -7   7        3.12        1.83      0.62 o
  -2  -7   7       10.38       10.22      0.69 o
  -1  -7   7       48.14       50.18      1.38 o
   0  -7   7        0.81        0.41      0.71 o
   1  -7   7       45.98       43.76      1.58 o
   2  -7   7       43.94       46.04      2.40 o
   3  -7   7        0.69        0.96      0.54 o
   4  -7   7        4.92        6.78      0.62 o
   5  -7   7       13.06       14.60      1.39 o
   6  -7   7        0.63        0.52      0.29 o
  -6  -6   7        8.77        7.10      0.92 o
  -5  -6   7       16.36       15.45      1.00 o
  -4  -6   7       88.32       81.31      2.46 o
  -3  -6   7        7.87        9.94      0.82 o
  -2  -6   7       68.16       64.53      1.90 o
  -1  -6   7        0.62        1.64      0.41 o
   0  -6   7        2.95        3.54      0.45 o
   1  -6   7      173.28      176.93      3.64 o
   2  -6   7        0.03        0.33      0.27 o
   3  -6   7       25.45       27.91      1.24 o
   4  -6   7       30.03       30.51      3.17 o
   5  -6   7        0.02       -0.27      0.46 o
   6  -6   7       12.73       13.82      1.01 o
   7  -6   7        0.66        0.78      0.27 o
  -7  -5   7        2.36        2.49      0.89 o
  -6  -5   7       15.22       14.52      1.15 o
  -5  -5   7       17.98       18.00      1.64 o
  -4  -5   7        1.44        1.09      0.51 o
  -3  -5   7       11.76        7.92      0.73 o
  -2  -5   7        9.31        5.39      0.51 o
  -1  -5   7       13.81       21.43      2.66 o
   0  -5   7       63.00       49.00      1.76 o
   1  -5   7       39.61       38.81      1.06 o
   2  -5   7        4.76        3.42      0.56 o
   3  -5   7      156.34      159.20      9.74 o
   4  -5   7        6.92        6.41      1.33 o
   5  -5   7        0.24        0.46      0.32 o
   6  -5   7        3.96        5.52      0.56 o
   7  -5   7        6.70        6.99      0.81 o
  -7  -4   7        6.94        7.39      1.29 o
  -6  -4   7       58.36       57.44      2.54 o
  -5  -4   7        2.78        3.74      0.80 o
  -4  -4   7        0.50        0.07      0.46 o
  -3  -4   7       59.77       61.30      2.41 o
  -2  -4   7       43.36       32.66      1.07 o
  -1  -4   7       77.90       83.07      1.85 o
   0  -4   7      172.38      158.66      3.20 o
   1  -4   7       84.76       98.41      1.77 o
   2  -4   7      151.93      150.28      2.45 o
   3  -4   7       37.18       37.55      0.84 o
   4  -4   7       25.33       28.87      1.96 o
   5  -4   7        2.75        3.65      1.16 o
   6  -4   7       17.26       17.98      1.04 o
   7  -4   7        6.02        5.55      0.62 o
   8  -4   7        5.89        7.15      0.68 o
  -7  -3   7        3.94        3.71      1.39 o
  -6  -3   7       28.48       27.52      1.70 o
  -5  -3   7        0.02       -0.33      0.44 o
  -4  -3   7        9.82        9.07      0.80 o
  -3  -3   7      132.51      123.24      3.04 o
  -2  -3   7        1.38        0.87      0.31 o
  -1  -3   7      126.33      118.90      1.96 o
   0  -3   7       12.82       15.63      0.44 o
   1  -3   7        3.23        3.33      0.26 o
   2  -3   7       51.57       58.31      1.03 o
   3  -3   7       27.67       26.60      0.64 o
   4  -3   7      189.41      192.11      3.80 o
   5  -3   7        0.12       -0.25      0.25 o
   6  -3   7       32.63       33.19      1.46 o
   7  -3   7        4.45        4.60      0.58 o
   8  -3   7        3.48        3.53      0.59 o
  -7  -2   7        0.10        0.70      1.06 o
  -6  -2   7        2.67        1.98      0.78 o
  -5  -2   7        3.95        5.27      0.71 o
  -4  -2   7        0.03        0.09      0.32 o
  -3  -2   7       31.95       36.91      1.07 o
  -2  -2   7       60.20       59.03      1.22 o
  -1  -2   7      134.46      128.67      2.13 o
   0  -2   7        1.82        2.03      0.35 o
   1  -2   7      176.36      165.18      2.65 o
   2  -2   7       39.30       40.15      1.02 o
   3  -2   7       28.18       29.52      0.72 o
   4  -2   7        5.01        4.35      0.33 o
   5  -2   7        0.03        0.04      0.18 o
   6  -2   7       27.80       26.86      0.97 o
   7  -2   7        9.98       11.91      0.73 o
   8  -2   7        5.88        6.96      0.99 o
   9  -2   7       11.13       11.67      0.95 o
  -7  -1   7        9.85        7.70      1.55 o
  -6  -1   7        0.00        0.10      0.88 o
  -5  -1   7       19.22       19.65      0.89 o
  -4  -1   7       97.56       97.66      2.06 o
  -3  -1   7      108.96      107.85      2.52 o
  -2  -1   7      874.99      849.28     12.19 o
  -1  -1   7       18.89       22.00      0.88 o
   0  -1   7      941.58      909.69     10.26 o
   1  -1   7      251.46      243.25      3.39 o
   2  -1   7        0.38        0.86      0.19 o
   3  -1   7       78.88       80.20      1.64 o
   4  -1   7        6.29        7.04      0.35 o
   5  -1   7       97.20       92.79      1.41 o
   6  -1   7        7.08        7.51      0.41 o
   7  -1   7        0.36        1.23      0.39 o
   8  -1   7       57.55       55.12      1.75 o
   9  -1   7        4.80        4.22      0.64 o
  10  -1   7        3.26        3.56      1.17 o
  -7   0   7        1.53        1.93      1.06 o
  -6   0   7        8.40        7.09      0.82 o
  -5   0   7       20.18       18.11      0.86 o
  -4   0   7      128.70      118.26      2.35 o
  -3   0   7        1.14        1.02      0.34 o
  -2   0   7        5.84        6.69      0.91 o
  -1   0   7      224.18      218.08      3.19 o
   0   0   7      263.08      263.73      3.71 o
   1   0   7       12.74       13.63      0.52 o
   2   0   7       31.40       30.85      0.70 o
   3   0   7       18.47       19.40      0.54 o
   4   0   7       20.70       17.16      0.51 o
   5   0   7      103.66      105.34      1.69 o
   6   0   7       73.07       74.33      1.45 o
   7   0   7       13.89       13.93      0.65 o
   8   0   7       17.00       15.87      0.93 o
   9   0   7        0.01        0.17      0.42 o
  10   0   7        8.15        8.74      0.99 o
  -7   1   7        5.08        6.10      1.05 o
  -6   1   7        0.12       -0.33      0.44 o
  -5   1   7        1.01        0.15      0.87 o
  -4   1   7       23.44       22.88      0.89 o
  -3   1   7       19.48       17.99      0.75 o
  -2   1   7      164.04      160.77      2.79 o
  -1   1   7      262.41      259.23      3.71 o
   0   1   7       70.64       78.67      1.28 o
   1   1   7      743.17      717.05     10.23 o
   2   1   7       25.56       29.78      0.66 o
   3   1   7       15.03       17.70      0.51 o
   4   1   7        0.41        0.16      0.13 o
   5   1   7       48.61       48.09      0.99 o
   6   1   7       24.65       26.31      0.78 o
   7   1   7       57.90       57.31      1.44 o
   8   1   7       12.36       11.51      0.66 o
   9   1   7        0.89        1.23      0.49 o
  10   1   7        1.93        1.32      0.56 o
  -6   2   7        7.46        7.30      1.02 o
  -5   2   7        2.02        1.42      0.51 o
  -4   2   7       48.41       52.93      1.60 o
  -3   2   7       13.01       12.98      0.65 o
  -2   2   7      334.63      317.62      4.96 o
  -1   2   7        1.88        0.96      0.28 o
   0   2   7       53.84       45.71      0.96 o
   1   2   7      110.03      103.84      1.69 o
   2   2   7       56.21       53.76      1.10 o
   3   2   7        1.87        3.30      0.21 o
   4   2   7        0.40        0.12      0.13 o
   5   2   7        0.12        0.29      0.17 o
   6   2   7        2.15        1.91      0.32 o
   7   2   7        2.63        2.14      0.35 o
   8   2   7        0.81        1.15      0.36 o
   9   2   7        0.61        0.49      0.36 o
  10   2   7        3.61        4.37      0.73 o
  -6   3   7       10.39       10.11      2.31 o
  -5   3   7        6.06        4.37      0.83 o
  -4   3   7        8.07        6.61      0.66 o
  -3   3   7       87.60       87.37      1.84 o
  -2   3   7        2.87        1.89      0.38 o
  -1   3   7      116.96      103.97      2.20 o
   0   3   7        8.35       14.41      0.72 o
   1   3   7        0.02        0.73      0.17 o
   2   3   7      260.42      257.53      3.55 o
   3   3   7      301.77      292.04      4.35 o
   4   3   7       23.47       21.48      0.60 o
   5   3   7       57.59       58.33      1.13 o
   6   3   7      224.29      216.54      3.47 o
   7   3   7        7.44        6.92      0.60 o
   8   3   7       27.43       29.82      0.96 o
   9   3   7        0.20        0.31      0.40 o
  10   3   7        9.00        8.82      0.74 o
  11   3   7        2.95        3.03      0.98 o
  -5   4   7        1.23        1.04      0.68 o
  -4   4   7        8.87        9.28      0.73 o
  -3   4   7       21.41       24.80      1.24 o
  -2   4   7        0.10        0.18      0.28 o
  -1   4   7        9.97       11.28      0.61 o
   0   4   7        0.83        0.97      0.27 o
   1   4   7       17.48       15.50      0.65 o
   2   4   7       21.20       19.31      0.60 o
   3   4   7      131.51      132.48      2.23 o
   4   4   7       94.65       94.86      1.64 o
   5   4   7      194.33      191.41      2.86 o
   6   4   7       17.37       17.40      0.69 o
   7   4   7        0.31        0.09      0.26 o
   8   4   7        2.58        1.92      0.39 o
   9   4   7        0.00       -0.28      0.34 o
  10   4   7       13.35       15.02      0.93 o
  11   4   7        0.05        1.26      0.79 o
  -5   5   7        1.63        1.31      0.91 o
  -4   5   7       22.34       24.95      1.94 o
  -3   5   7        7.38        7.23      0.75 o
  -2   5   7        5.79        4.64      0.77 o
  -1   5   7        3.88        1.06      0.31 o
   0   5   7        1.81        1.09      0.30 o
   1   5   7        6.69        6.21      0.54 o
   2   5   7        2.89        2.29      0.31 o
   3   5   7      550.59      541.88      8.58 o
   4   5   7        0.22       -0.23      0.23 o
   5   5   7       14.00       12.26      0.58 o
   6   5   7       15.92       16.94      0.89 o
   7   5   7       45.72       46.84      1.23 o
   8   5   7        4.86        5.53      0.52 o
   9   5   7       11.75       14.54      1.01 o
  10   5   7        2.31        2.07      0.82 o
  -4   6   7       12.22       11.77      1.22 o
  -3   6   7        1.44        0.71      0.70 o
  -2   6   7       93.41       93.24      4.75 o
  -1   6   7       32.64       32.68      1.25 o
   0   6   7       77.15       72.52      1.73 o
   1   6   7        5.34        6.82      0.59 o
   2   6   7       34.28       35.15      0.95 o
   3   6   7      423.77      411.94      6.69 o
   4   6   7      491.01      477.30      7.71 o
   5   6   7       20.96       22.35      1.02 o
   6   6   7      360.84      355.44      6.90 o
   7   6   7       79.16       72.27      2.08 o
   8   6   7      177.59      180.21      5.40 o
   9   6   7       37.75       38.65      2.09 o
  10   6   7       29.53       26.45      1.76 o
  -4   7   7       15.56       15.35      1.79 o
  -3   7   7       28.50       29.74      2.22 o
  -2   7   7        4.66        7.04      1.16 o
  -1   7   7       14.35       15.19      0.89 o
   0   7   7        3.57        4.94      0.56 o
   1   7   7        8.78        7.61      0.62 o
   2   7   7       13.88       12.87      0.77 o
   3   7   7       25.21       26.04      1.03 o
   4   7   7        2.93        4.51      0.45 o
   5   7   7      181.90      164.35      3.60 o
   6   7   7       35.99       32.83      1.69 o
   7   7   7       57.89       55.84      1.82 o
   8   7   7        4.16        5.19      0.76 o
   9   7   7        7.98        9.77      0.94 o
  10   7   7        2.03        1.81      0.84 o
  -3   8   7        0.12        2.17      0.70 o
  -2   8   7        0.53       -0.11      0.57 o
  -1   8   7       24.09       27.35      2.08 o
   0   8   7        0.62        0.94      0.87 o
   1   8   7       61.94       62.27      2.21 o
   2   8   7       52.21       51.00      1.83 o
   3   8   7        5.96        5.08      0.58 o
   4   8   7       82.66       82.04      2.13 o
   5   8   7        8.74        9.68      1.10 o
   6   8   7       75.38       77.83      2.53 o
   7   8   7       45.03       45.81      1.83 o
   8   8   7        0.06        0.20      0.49 o
   9   8   7       12.82       16.14      1.16 o
  10   8   7        8.18        9.52      1.28 o
  -2   9   7       11.29       14.78      1.59 o
  -1   9   7        9.07        9.78      1.38 o
   0   9   7        0.82        0.86      0.74 o
   1   9   7       81.87       82.96      2.71 o
   2   9   7       88.46       94.17      3.26 o
   3   9   7        4.74        5.95      0.70 o
   4   9   7      113.20      115.25      2.94 o
   5   9   7        0.02       -0.13      0.37 o
   6   9   7       59.72       64.71      2.00 o
   7   9   7        0.42        0.91      0.51 o
   8   9   7       23.31       24.34      1.31 o
   9   9   7        4.60        4.59      0.97 o
  10   9   7        6.12        8.73      1.63 o
  -1  10   7        8.39        9.28      1.35 o
   0  10   7       33.18       32.68      2.45 o
   1  10   7       23.51       29.05      2.31 o
   2  10   7       30.50       32.01      1.59 o
   3  10   7       31.51       33.88      1.67 o
   4  10   7       37.62       38.54      1.52 o
   5  10   7       52.23       57.64      2.38 o
   6  10   7       15.42       18.89      1.11 o
   7  10   7       27.40       27.56      1.36 o
   8  10   7       11.55       12.76      1.60 o
   9  10   7        9.44        9.18      1.66 o
   1  11   7        4.26        3.44      1.13 o
   2  11   7       40.99       38.23      2.77 o
   3  11   7        2.12        2.42      0.69 o
   4  11   7        0.29        0.44      0.85 o
   5  11   7        5.83        3.94      0.85 o
   6  11   7        3.55        4.43      0.92 o
   7  11   7       17.41       18.82      1.47 o
   8  11   7        5.20        6.93      1.49 o
   9  11   7        6.20        7.91      1.57 o
   2  12   7       19.50       22.56      2.11 o
   3  12   7        0.00        0.79      0.92 o
  -1 -11   8        3.03        1.74      0.82 o
  -2 -10   8        6.88        6.02      0.96 o
  -1 -10   8       18.06       17.52      1.92 o
   0 -10   8       18.09       21.01      1.96 o
   1 -10   8        1.25        1.18      0.72 o
   2 -10   8        7.17        8.57      1.17 o
  -4  -9   8       11.89        9.13      1.79 o
  -3  -9   8        1.65        1.62      1.08 o
  -2  -9   8        1.58        0.96      0.64 o
  -1  -9   8       17.76       15.93      2.18 o
   0  -9   8        0.04        0.11      0.63 o
   1  -9   8        0.25        0.74      0.62 o
   2  -9   8        2.43        2.57      0.78 o
   3  -9   8       10.05       11.30      1.20 o
  -5  -8   8        5.68        6.51      1.60 o
  -4  -8   8       38.77       42.08      1.78 o
  -3  -8   8        0.60       -0.29      0.49 o
  -2  -8   8        3.34        2.56      0.51 o
  -1  -8   8        3.73        4.33      0.74 o
   0  -8   8        6.94        4.39      0.71 o
   1  -8   8       62.40       63.67      3.31 o
   2  -8   8        0.01        0.30      0.60 o
   3  -8   8        1.88        1.44      0.64 o
   4  -8   8       18.75       19.16      1.47 o
  -5  -7   8       19.21       22.00      1.79 o
  -4  -7   8        1.54        1.39      0.59 o
  -3  -7   8       13.98       16.03      1.09 o
  -2  -7   8       39.31       36.12      1.26 o
  -1  -7   8       17.65       17.75      0.85 o
   0  -7   8       31.89       36.52      1.31 o
   1  -7   8       18.01       19.47      1.10 o
   2  -7   8       46.19       47.91      2.62 o
   3  -7   8       54.90       52.78      2.74 o
   4  -7   8        0.09        0.19      0.51 o
   5  -7   8        2.60        2.95      0.66 o
  -6  -6   8       22.55       24.38      1.84 o
  -5  -6   8       11.30       11.15      1.27 o
  -4  -6   8        0.52        0.60      0.50 o
  -3  -6   8       47.29       42.26      1.96 o
  -2  -6   8        9.38        8.35      0.76 o
  -1  -6   8        0.35       -0.18      0.35 o
   0  -6   8       52.78       50.70      1.58 o
   1  -6   8       15.38       14.51      0.97 o
   2  -6   8       70.30       72.89      1.81 o
   3  -6   8        6.45        5.80      0.94 o
   4  -6   8        9.49        7.56      0.96 o
   5  -6   8        6.60        6.53      0.87 o
   6  -6   8        7.18        6.28      0.86 o
  -6  -5   8       10.89       12.24      1.37 o
  -5  -5   8        8.21        8.38      1.14 o
  -4  -5   8       20.23       20.05      1.21 o
  -3  -5   8       34.87       33.41      1.42 o
  -2  -5   8       46.95       45.68      1.38 o
  -1  -5   8        1.69        2.32      0.45 o
   0  -5   8      133.42      125.97      2.93 o
   1  -5   8       18.34       21.52      0.92 o
   2  -5   8       10.04        7.38      0.67 o
   3  -5   8        4.77        5.04      0.51 o
   4  -5   8        0.13        0.24      0.42 o
   5  -5   8        8.50        9.51      0.99 o
   6  -5   8        0.08        0.32      0.50 o
   7  -5   8        4.76        5.24      0.86 o
  -6  -4   8        2.38        3.67      0.98 o
  -5  -4   8       30.99       32.88      1.87 o
  -4  -4   8       83.14       84.05      3.22 o
  -3  -4   8       13.01       14.07      0.95 o
  -2  -4   8       59.22       60.01      1.87 o
  -1  -4   8       12.14       11.50      0.65 o
   0  -4   8       10.49       15.32      0.80 o
   1  -4   8       40.43       40.51      1.28 o
   2  -4   8       97.48       90.69      2.17 o
   3  -4   8      100.38      109.21      2.98 o
   4  -4   8       47.81       48.02      1.28 o
   5  -4   8        3.46        4.16      0.73 o
   6  -4   8       37.57       38.77      2.16 o
   7  -4   8        0.28        0.69      0.44 o
   8  -4   8        1.68        2.29      1.35 o
  -6  -3   8       21.22       24.74      1.74 o
  -5  -3   8        3.44        3.45      0.87 o
  -4  -3   8        0.01       -0.25      0.41 o
  -3  -3   8        8.81        8.99      0.86 o
  -2  -3   8       16.09       14.64      0.88 o
  -1  -3   8        8.65       10.40      0.61 o
   0  -3   8        0.12       -0.01      0.19 o
   1  -3   8       25.59       21.69      0.73 o
   2  -3   8        9.06        7.85      0.49 o
   3  -3   8       58.38       57.39      1.62 o
   4  -3   8        8.95        9.09      0.55 o
   5  -3   8       17.60       15.38      1.29 o
   6  -3   8        2.87        1.65      0.47 o
   7  -3   8        0.00        0.19      0.42 o
   8  -3   8       25.83       25.48      3.18 o
  -6  -2   8       18.36       17.95      1.48 o
  -5  -2   8        0.23       -0.40      1.28 o
  -4  -2   8      127.43      124.05      3.39 o
  -3  -2   8       13.40       13.06      0.89 o
  -2  -2   8       36.05       35.35      1.33 o
  -1  -2   8      203.39      198.29      3.69 o
   0  -2   8        0.20       -0.02      0.20 o
   1  -2   8        2.70        3.54      0.32 o
   2  -2   8        0.12        0.36      0.23 o
   3  -2   8       73.13       67.18      1.50 o
   4  -2   8        9.08        8.87      0.59 o
   5  -2   8       44.08       46.25      1.55 o
   6  -2   8       53.37       51.50      1.85 o
   7  -2   8        0.01       -0.09      0.38 o
   8  -2   8        6.40        6.85      0.80 o
   9  -2   8        0.33        0.91      0.48 o
  -6  -1   8        1.81        2.33      1.10 o
  -5  -1   8        0.46       -0.57      0.70 o
  -4  -1   8        0.77        1.45      0.54 o
  -3  -1   8        0.78        0.91      0.36 o
  -2  -1   8       34.62       35.57      1.03 o
  -1  -1   8      242.71      228.27      3.39 o
   0  -1   8      851.29      818.99     10.66 o
   1  -1   8      362.99      363.14      4.61 o
   2  -1   8      685.41      659.47     12.01 o
   3  -1   8        4.55        5.61      0.41 o
   4  -1   8       72.06       73.80      1.60 o
   5  -1   8        1.07        1.04      0.25 o
   6  -1   8       20.67       20.04      0.91 o
   7  -1   8       37.75       36.92      1.34 o
   8  -1   8        0.00       -0.04      0.49 o
   9  -1   8        7.51        6.36      1.41 o
  -6   0   8        0.54       -0.50      0.89 o
  -5   0   8        1.50        0.62      0.61 o
  -4   0   8        4.60        4.16      0.51 o
  -3   0   8        0.31       -0.31      0.31 o
  -2   0   8      186.75      181.80      3.16 o
  -1   0   8        5.64        5.49      0.60 o
   0   0   8      570.97      558.79      7.46 o
   1   0   8      170.21      161.43      2.45 o
   2   0   8      168.58      165.25      2.46 o
   3   0   8        0.46       -0.18      0.18 o
   4   0   8       18.04       15.80      0.65 o
   5   0   8       71.84       72.94      1.33 o
   6   0   8       31.57       28.26      0.83 o
   7   0   8        0.19        0.37      0.30 o
   8   0   8       19.73       18.65      1.02 o
   9   0   8        6.88        7.27      0.80 o
  10   0   8        2.39        1.82      0.54 o
  -6   1   8        0.03        0.01      0.92 o
  -5   1   8        8.92        7.97      0.82 o
  -4   1   8        1.29        0.70      0.35 o
  -3   1   8       97.12       96.76      2.03 o
  -2   1   8        0.38        0.75      0.30 o
  -1   1   8      174.19      164.01      3.26 o
   0   1   8      288.65      292.80      4.16 o
   1   1   8        1.13        1.08      0.23 o
   2   1   8       99.80       90.79      1.53 o
   3   1   8       84.14       80.92      1.42 o
   4   1   8        0.55        0.34      0.22 o
   5   1   8       73.70       71.94      1.45 o
   6   1   8       31.03       31.41      0.89 o
   7   1   8       33.44       30.28      1.01 o
   8   1   8        0.94        1.05      0.44 o
   9   1   8        0.00        0.05      0.44 o
  10   1   8        5.93        6.16      0.80 o
  -6   2   8        3.39        4.09      0.97 o
  -5   2   8        3.63        3.60      0.66 o
  -4   2   8        0.84        0.81      0.56 o
  -3   2   8       26.11       25.55      0.93 o
  -2   2   8        0.05       -0.04      0.25 o
  -1   2   8       18.60       18.16      0.70 o
   0   2   8      108.95       93.59      2.02 o
   1   2   8      111.63      103.55      1.93 o
   2   2   8       36.40       30.31      0.84 o
   3   2   8        8.20        7.71      0.34 o
   4   2   8      131.20      126.65      1.93 o
   5   2   8       52.53       48.48      1.13 o
   6   2   8       34.05       34.21      0.96 o
   7   2   8        7.37        6.96      0.50 o
   8   2   8       17.24       16.93      0.82 o
   9   2   8        0.94        1.12      0.41 o
  10   2   8        0.01        0.25      0.52 o
  -5   3   8        2.03        1.39      0.67 o
  -4   3   8       74.60       71.23      2.14 o
  -3   3   8        1.43        0.82      0.37 o
  -2   3   8      190.08      174.12      3.56 o
  -1   3   8        4.75        4.86      0.48 o
   0   3   8       36.33       27.24      0.93 o
   1   3   8       81.65       71.88      1.66 o
   2   3   8        2.57        8.24      0.55 o
   3   3   8      549.89      525.14      7.51 o
   4   3   8       71.14       71.05      1.43 o
   5   3   8       29.43       28.39      0.95 o
   6   3   8       34.76       35.36      1.00 o
   7   3   8       23.63       23.02      0.81 o
   8   3   8        2.71        1.71      0.37 o
   9   3   8        0.55        0.55      0.39 o
  10   3   8        7.09        7.20      0.71 o
  -5   4   8        9.82        7.62      1.03 o
  -4   4   8        0.02        0.72      0.43 o
  -3   4   8       19.26       21.01      1.08 o
  -2   4   8       26.47       30.86      1.11 o
  -1   4   8        0.00       -0.20      0.25 o
   0   4   8        0.61        0.24      0.27 o
   1   4   8        2.82        0.88      0.34 o
   2   4   8       13.72       14.35      1.02 o
   3   4   8      286.55      283.27      4.31 o
   4   4   8       39.32       40.39      1.01 o
   5   4   8        8.64        8.23      0.77 o
   6   4   8        1.11        1.24      0.31 o
   7   4   8       47.60       42.23      1.16 o
   8   4   8        5.78        5.23      0.52 o
   9   4   8        4.35        5.18      0.63 o
  10   4   8        5.77        5.10      1.04 o
  -4   5   8        6.60        5.86      1.02 o
  -3   5   8        6.01        6.37      0.66 o
  -2   5   8       25.16       29.35      1.27 o
  -1   5   8        0.05       -0.05      0.28 o
   0   5   8        8.60        9.77      0.63 o
   1   5   8       52.42       45.87      1.29 o
   2   5   8      124.94      116.42      2.76 o
   3   5   8       18.51       16.22      0.68 o
   4   5   8       65.04       66.70      1.58 o
   5   5   8      131.47      126.53      2.92 o
   6   5   8        0.06       -0.02      0.43 o
   7   5   8        9.00       10.74      0.83 o
   8   5   8        5.08        4.63      0.69 o
   9   5   8        0.11        0.21      0.51 o
  10   5   8        1.20       -0.10      0.98 o
  -4   6   8        4.64        4.39      0.81 o
  -3   6   8       18.62       20.47      1.99 o
  -2   6   8        0.88        0.68      0.87 o
  -1   6   8       49.32       50.16      1.69 o
   0   6   8        1.84        3.54      0.45 o
   1   6   8        0.20        0.30      0.28 o
   2   6   8       70.81       67.96      1.92 o
   3   6   8        0.80        0.52      0.26 o
   4   6   8        8.97        9.93      0.64 o
   5   6   8       55.50       50.51      1.59 o
   6   6   8      100.04       95.27      2.48 o
   7   6   8       65.89       63.37      1.96 o
   8   6   8       92.20       97.28      4.06 o
   9   6   8       17.34       20.46      1.22 o
  10   6   8       35.14       33.89      2.78 o
  -3   7   8        1.52        2.33      0.88 o
  -2   7   8       68.56       71.03      3.80 o
  -1   7   8       36.96       40.13      1.72 o
   0   7   8       86.89       83.92      2.48 o
   1   7   8       40.66       44.86      1.51 o
   2   7   8       24.99       25.63      1.11 o
   3   7   8        4.99        5.61      0.60 o
   4   7   8       47.54       46.43      1.96 o
   5   7   8       23.72       25.20      1.12 o
   6   7   8       77.55       76.29      2.17 o
   7   7   8        6.16        6.21      0.74 o
   8   7   8      118.16      119.81      3.12 o
   9   7   8       36.71       36.92      1.62 o
  10   7   8        4.24        4.09      1.06 o
  -2   8   8        4.03        5.52      1.18 o
  -1   8   8       31.99       33.00      2.44 o
   0   8   8       32.11       34.75      1.62 o
   1   8   8        0.06        0.17      0.40 o
   2   8   8        1.35        1.16      0.43 o
   3   8   8       80.87       82.39      2.45 o
   4   8   8       29.92       32.65      1.72 o
   5   8   8      107.71      105.80      3.86 o
   6   8   8        3.24        2.11      0.52 o
   7   8   8       32.54       32.51      1.73 o
   8   8   8       35.12       40.65      1.66 o
   9   8   8        6.35        7.53      0.94 o
  10   8   8        5.72        6.32      1.52 o
  -1   9   8        5.97        7.05      1.32 o
   0   9   8       33.81       38.65      2.71 o
   1   9   8        6.09        7.09      1.02 o
   2   9   8       13.77       13.42      1.14 o
   3   9   8       25.47       27.08      1.25 o
   4   9   8       21.82       22.01      2.06 o
   5   9   8        1.84        1.35      0.67 o
   6   9   8        0.01       -0.15      0.45 o
   7   9   8       18.18       20.76      1.18 o
   8   9   8        2.42        4.06      0.74 o
   9   9   8        0.02        1.57      1.15 o
  10   9   8       21.26       21.67      2.32 o
   0  10   8        6.94        7.69      1.37 o
   1  10   8       58.33       59.78      3.59 o
   2  10   8       30.16       30.83      2.25 o
   3  10   8       11.29       12.13      1.12 o
   4  10   8       39.79       40.41      1.94 o
   5  10   8        0.03       -0.45      0.54 o
   6  10   8       79.07       82.09      4.98 o
   7  10   8       34.06       36.42      1.57 o
   8  10   8       24.85       26.27      2.32 o
   9  10   8       25.56       26.20      2.47 o
   1  11   8        6.35        5.29      1.22 o
   2  11   8        1.35        0.83      0.94 o
   3  11   8       16.27       17.21      1.79 o
   4  11   8        8.69        8.46      1.45 o
   5  11   8        3.18        3.30      1.16 o
   6  11   8        9.84       10.38      1.82 o
   7  11   8        0.61        1.28      1.14 o
   8  11   8        0.01        0.52      0.97 o
  -1 -10   9        1.07        1.38      0.95 o
   0 -10   9        0.20        0.60      0.76 o
   1 -10   9       16.52       15.86      1.68 o
  -2  -9   9        7.82        6.04      1.40 o
  -1  -9   9        0.68        0.79      0.68 o
   0  -9   9       10.11       11.83      1.55 o
   1  -9   9        0.42        0.42      0.68 o
   2  -9   9        8.46       10.82      1.36 o
   3  -9   9        0.40        0.64      0.51 o
  -4  -8   9        6.09        8.10      1.68 o
  -3  -8   9       17.90       17.76      1.19 o
  -2  -8   9       11.32       14.92      1.67 o
  -1  -8   9        0.67        0.71      0.46 o
   0  -8   9       16.77       17.41      1.22 o
   1  -8   9       15.78       15.97      1.64 o
   2  -8   9        2.55        2.98      0.88 o
   3  -8   9        4.29        6.02      1.04 o
   4  -8   9        0.16        0.99      0.51 o
  -4  -7   9       44.36       47.72      1.96 o
  -3  -7   9       16.56       15.77      1.36 o
  -2  -7   9       23.08       24.71      1.55 o
  -1  -7   9        6.29        7.49      0.77 o
   0  -7   9        1.95        0.76      0.41 o
   1  -7   9       47.84       49.95      1.55 o
   2  -7   9       18.21       16.63      1.62 o
   3  -7   9       11.06       11.81      1.32 o
   4  -7   9       15.59       15.88      1.42 o
   5  -7   9        9.28       10.14      1.08 o
  -5  -6   9       12.33       16.08      1.51 o
  -4  -6   9       34.44       37.00      2.07 o
  -3  -6   9        1.07        1.81      0.60 o
  -2  -6   9       17.81       17.41      1.57 o
  -1  -6   9        3.58        1.51      0.50 o
   0  -6   9        9.94       11.40      0.80 o
   1  -6   9        0.37       -0.36      0.36 o
   2  -6   9        0.01       -0.37      0.37 o
   3  -6   9       27.25       24.05      1.81 o
   4  -6   9        3.42        5.28      0.94 o
   5  -6   9        0.08       -0.44      0.44 o
   6  -6   9       13.90       16.98      1.37 o
  -5  -5   9       12.39       12.30      1.36 o
  -4  -5   9        2.97        3.45      0.73 o
  -3  -5   9       73.42       75.19      2.38 o
  -2  -5   9        8.85        8.23      0.79 o
  -1  -5   9       38.09       37.71      1.43 o
   0  -5   9       14.03       12.69      0.82 o
   1  -5   9        0.22        1.01      0.38 o
   2  -5   9      101.64      101.81      3.02 o
   3  -5   9       21.84       21.13      1.80 o
   4  -5   9       59.93       61.86      3.05 o
   5  -5   9        2.18        2.55      0.73 o
   6  -5   9        0.57        0.15      0.38 o
   7  -5   9        0.42        1.19      0.54 o
  -5  -4   9        0.00        0.77      0.75 o
  -4  -4   9       51.71       56.54      2.08 o
  -3  -4   9        8.43        8.62      1.04 o
  -2  -4   9        7.07        6.34      0.72 o
  -1  -4   9       97.71       96.27      2.21 o
   0  -4   9        9.90       11.12      0.94 o
   1  -4   9        0.21        0.46      0.36 o
   2  -4   9       13.01       17.26      0.85 o
   3  -4   9       11.68       10.85      1.09 o
   4  -4   9        1.01        0.35      0.34 o
   5  -4   9       16.39       16.47      1.41 o
   6  -4   9        0.06       -0.32      0.32 o
   7  -4   9        4.23        5.63      0.98 o
  -6  -3   9        0.62        1.18      1.08 o
  -5  -3   9        6.95        6.35      2.03 o
  -4  -3   9       15.38       15.68      1.11 o
  -3  -3   9       12.05       13.61      1.00 o
  -2  -3   9       58.21       58.25      1.89 o
  -1  -3   9        0.06        0.75      0.34 o
   0  -3   9       11.94       13.17      0.67 o
   1  -3   9       23.43       25.56      1.66 o
   2  -3   9       14.51       12.82      0.74 o
   3  -3   9       19.20       18.95      1.47 o
   4  -3   9        0.67        0.52      0.82 o
   5  -3   9       11.69       10.63      0.71 o
   6  -3   9        2.01        1.74      0.46 o
   7  -3   9       10.15       10.22      1.23 o
   8  -3   9        1.70        1.81      0.67 o
  -5  -2   9        7.61        6.86      1.11 o
  -4  -2   9        9.96        8.77      0.89 o
  -3  -2   9        1.16        0.42      0.43 o
  -2  -2   9      135.85      133.62      3.30 o
  -1  -2   9       14.10       14.43      0.87 o
   0  -2   9      372.51      359.04      6.98 o
   1  -2   9       62.47       60.47      1.73 o
   2  -2   9       17.75       19.09      0.85 o
   3  -2   9        4.31        4.66      0.48 o
   4  -2   9        5.26        5.20      0.52 o
   5  -2   9       14.97       16.12      0.89 o
   6  -2   9        0.02        0.10      0.30 o
   7  -2   9        6.19        7.01      0.88 o
   8  -2   9       17.23       18.54      1.26 o
   9  -2   9        2.98        4.65      1.04 o
  -5  -1   9        4.95        4.46      0.97 o
  -4  -1   9        1.68        1.18      0.51 o
  -3  -1   9        0.73       -0.07      0.40 o
  -2  -1   9        6.39        5.75      0.68 o
  -1  -1   9       24.50       23.51      1.07 o
   0  -1   9        3.89        2.88      0.39 o
   1  -1   9        3.90        3.93      0.39 o
   2  -1   9      253.79      250.70      5.06 o
   3  -1   9       67.21       67.07      1.80 o
   4  -1   9      234.99      243.84      4.91 o
   5  -1   9       58.02       58.31      1.42 o
   6  -1   9       37.77       38.55      1.71 o
   7  -1   9       21.92       18.71      1.02 o
   8  -1   9        5.94        6.27      0.72 o
   9  -1   9        1.73        1.46      1.26 o
  -5   0   9        2.89        2.84      1.12 o
  -4   0   9       26.03       28.25      1.65 o
  -3   0   9        0.43        1.20      0.50 o
  -2   0   9       90.42       88.17      4.12 o
  -1   0   9       17.82       17.80      0.76 o
   0   0   9       46.86       48.03      1.51 o
   1   0   9      113.72      112.99      2.30 o
   2   0   9      223.00      221.79      3.92 o
   3   0   9       18.45       17.74      0.96 o
   4   0   9      357.29      358.97      6.93 o
   5   0   9       40.53       36.42      0.99 o
   6   0   9       75.02       79.21      2.10 o
   7   0   9       26.85       27.18      0.98 o
   8   0   9        0.82        0.82      0.45 o
   9   0   9        2.45        2.88      0.63 o
  10   0   9        3.44        4.53      0.92 o
  -5   1   9        3.76        3.01      1.14 o
  -4   1   9        9.40        9.95      1.08 o
  -3   1   9       10.06       10.02      0.67 o
  -2   1   9       26.57       26.37      0.93 o
  -1   1   9       25.23       25.04      0.86 o
   0   1   9        0.95        2.15      0.51 o
   1   1   9      260.11      244.18      3.57 o
   2   1   9       12.91       12.00      0.59 o
   3   1   9      133.41      129.44      2.96 o
   4   1   9       47.88       46.37      1.12 o
   5   1   9        4.40        3.95      0.44 o
   6   1   9       74.30       71.61      1.53 o
   7   1   9        0.12       -0.15      0.31 o
   8   1   9        0.06       -0.31      0.32 o
   9   1   9        1.54        1.90      0.58 o
  10   1   9        0.24        0.54      0.49 o
  -5   2   9        4.79        4.61      1.24 o
  -4   2   9        0.00        0.17      0.46 o
  -3   2   9       12.47       14.07      0.76 o
  -2   2   9        0.20       -0.24      0.27 o
  -1   2   9        1.47        1.34      0.32 o
   0   2   9        4.75        3.52      0.39 o
   1   2   9        0.72        0.40      0.26 o
   2   2   9        2.65        3.58      0.35 o
   3   2   9      208.70      204.68      3.33 o
   4   2   9       18.06       18.71      0.69 o
   5   2   9      110.73      107.84      2.25 o
   6   2   9       28.29       25.48      0.89 o
   7   2   9        0.26        0.40      0.30 o
   8   2   9        8.43        7.15      0.62 o
   9   2   9        0.33        0.92      0.41 o
  10   2   9       10.72        8.60      1.04 o
  -5   3   9        2.15        1.91      1.01 o
  -4   3   9       15.94       18.04      1.10 o
  -3   3   9       23.91       23.18      1.19 o
  -2   3   9       22.86       25.46      0.94 o
  -1   3   9        4.16        5.09      0.53 o
   0   3   9      234.52      207.74      4.54 o
   1   3   9       48.63       44.34      1.26 o
   2   3   9      497.18      457.64      7.68 o
   3   3   9       70.92       72.95      1.48 o
   4   3   9       68.59       62.76      1.55 o
   5   3   9      131.48      127.50      2.60 o
   6   3   9       15.11       13.06      0.71 o
   7   3   9       11.86       13.70      0.69 o
   8   3   9        2.14        1.98      0.42 o
   9   3   9        0.02        0.62      0.41 o
  10   3   9        0.08        0.43      0.45 o
  -4   4   9        9.63        9.22      1.10 o
  -3   4   9       30.88       29.31      1.33 o
  -2   4   9       22.59       18.25      0.92 o
  -1   4   9       70.57       70.73      1.83 o
   0   4   9       16.63       11.74      0.99 o
   1   4   9        2.01        0.92      0.33 o
   2   4   9        2.22        3.81      0.75 o
   3   4   9      183.33      166.04      3.10 o
   4   4   9       21.13       20.95      0.95 o
   5   4   9        0.67        0.58      0.33 o
   6   4   9        1.71        1.58      0.39 o
   7   4   9       46.31       42.22      1.20 o
   8   4   9        4.79        3.99      0.50 o
   9   4   9        6.27        6.81      0.95 o
  10   4   9        0.40        0.31      0.63 o
  -4   5   9        1.73        1.86      0.58 o
  -3   5   9        0.45        0.30      0.41 o
  -2   5   9       39.38       41.84      1.85 o
  -1   5   9        0.01        0.39      0.34 o
   0   5   9       14.36       13.51      0.76 o
   1   5   9        6.46        4.32      0.60 o
   2   5   9        9.67        8.45      0.59 o
   3   5   9       35.72       34.05      1.04 o
   4   5   9       73.05       68.10      2.09 o
   5   5   9       53.02       52.62      1.98 o
   6   5   9       46.63       47.05      1.59 o
   7   5   9        9.00        8.25      0.78 o
   8   5   9       34.39       36.64      1.51 o
   9   5   9        4.01        3.27      0.68 o
  10   5   9        0.47        1.13      1.27 o
  -3   6   9        9.70       10.90      2.53 o
  -2   6   9       13.13       13.72      1.32 o
  -1   6   9       10.05       10.33      0.96 o
   0   6   9        6.89        8.79      0.65 o
   1   6   9        4.90        4.19      0.51 o
   2   6   9        0.01       -0.05      0.31 o
   3   6   9       41.97       43.80      1.53 o
   4   6   9        7.03        8.37      0.67 o
   5   6   9       14.89       15.32      1.09 o
   6   6   9        5.36        4.46      0.62 o
   7   6   9        0.35        0.24      0.43 o
   8   6   9        2.27        0.90      0.56 o
   9   6   9        4.60        3.32      0.70 o
  10   6   9        7.15        7.61      1.73 o
  -2   7   9        1.36        2.51      0.95 o
  -1   7   9        4.95        4.63      1.49 o
   0   7   9       59.51       64.98      2.41 o
   1   7   9        2.04        2.92      0.48 o
   2   7   9      120.32      123.66      3.07 o
   3   7   9       55.34       58.88      2.53 o
   4   7   9      116.86      110.73      3.45 o
   5   7   9       10.35       11.51      0.82 o
   6   7   9       25.62       25.51      1.20 o
   7   7   9       25.29       25.65      1.24 o
   8   7   9       16.21       12.79      1.02 o
   9   7   9        1.49        2.96      0.71 o
  10   7   9       72.32       79.76      7.13 o
  -1   8   9       11.96       12.81      1.67 o
   0   8   9       13.46       13.67      1.27 o
   1   8   9      144.91      143.64      4.22 o
   2   8   9       13.18       16.10      1.00 o
   3   8   9       34.81       32.90      1.67 o
   4   8   9        6.84        7.05      0.91 o
   5   8   9        0.63        0.35      1.02 o
   6   8   9        0.50        1.07      0.49 o
   7   8   9       16.13       19.05      2.35 o
   8   8   9        0.61        1.03      0.57 o
   9   8   9       41.08       43.37      2.24 o
  10   8   9        1.92        3.71      1.32 o
   0   9   9       68.25       69.66      3.99 o
   1   9   9       12.37       12.64      1.11 o
   2   9   9        3.78        4.47      0.82 o
   3   9   9        3.98        5.44      0.87 o
   4   9   9        5.32        3.88      0.94 o
   5   9   9        1.00        0.70      0.64 o
   6   9   9        0.08       -0.10      0.61 o
   7   9   9       10.84       10.65      0.96 o
   8   9   9        1.44        0.49      0.63 o
   9   9   9       15.16       17.80      2.13 o
   1  10   9        0.39        0.89      0.88 o
   2  10   9       75.55       83.96      3.00 o
   3  10   9        5.94        5.52      1.25 o
   4  10   9        0.16       -0.17      0.78 o
   5  10   9       22.03       20.75      1.51 o
   6  10   9       35.12       35.50      2.64 o
   7  10   9       30.47       30.36      2.81 o
   8  10   9       42.72       45.39      3.04 o
   9  10   9        0.08        2.15      1.10 o
   6  11   9        4.55        6.44      1.66 o
  -1  -9  10        0.01        0.23      0.90 o
   0  -9  10        0.23        0.98      0.81 o
   1  -9  10        6.00        7.34      1.37 o
   2  -9  10        0.82       -0.25      0.50 o
  -3  -8  10        1.24        0.38      1.18 o
  -2  -8  10        8.92       10.26      1.13 o
  -1  -8  10       15.27       14.03      2.23 o
   0  -8  10        0.01       -0.03      0.80 o
   1  -8  10        1.38        1.99      0.89 o
   2  -8  10        0.71        0.17      0.66 o
   3  -8  10        6.56        9.07      1.22 o
  -3  -7  10       38.94       39.47      2.13 o
  -2  -7  10       24.42       30.31      1.80 o
  -1  -7  10        1.36        2.51      1.01 o
   0  -7  10       24.28       26.37      1.54 o
   1  -7  10        0.48        0.50      0.52 o
   2  -7  10       18.52       20.37      1.87 o
   3  -7  10        7.71        6.89      1.15 o
   4  -7  10        0.01        0.38      0.59 o
  -4  -6  10       27.98       27.51      2.60 o
  -3  -6  10       12.00       10.88      1.26 o
  -2  -6  10        0.06       -0.56      0.56 o
  -1  -6  10       13.85       13.28      1.19 o
   0  -6  10        0.43        0.64      0.42 o
   1  -6  10        2.66        4.21      1.11 o
   2  -6  10       20.13       22.25      4.23 o
   3  -6  10        6.49        6.56      1.13 o
   4  -6  10        4.23        5.00      0.98 o
   5  -6  10        4.61        4.94      0.94 o
  -4  -5  10        8.61        9.01      1.22 o
  -3  -5  10        0.10        0.11      0.67 o
  -2  -5  10       19.47       20.94      1.51 o
  -1  -5  10       11.72       12.51      1.14 o
   0  -5  10        0.81        0.95      0.43 o
   1  -5  10       56.99       59.12      1.99 o
   2  -5  10       17.57       15.60      1.07 o
   3  -5  10       42.06       41.60      1.66 o
   4  -5  10       13.80       10.03      1.24 o
   5  -5  10        1.67        0.25      0.54 o
   6  -5  10       15.45       15.63      1.03 o
  -4  -4  10        1.34        1.82      0.84 o
  -3  -4  10        3.87        5.26      0.80 o
  -2  -4  10       81.99       89.76      3.19 o
  -1  -4  10       18.39       19.77      1.36 o
   0  -4  10       24.16       29.45      2.24 o
   1  -4  10       21.47       21.05      1.02 o
   2  -4  10        0.01       -0.02      0.32 o
   3  -4  10       13.77       15.85      1.11 o
   4  -4  10        1.93        1.26      0.45 o
   5  -4  10        3.64        3.53      0.89 o
   6  -4  10        9.26        8.70      1.28 o
   7  -4  10        3.89        2.84      0.86 o
  -5  -3  10        5.85        6.18      1.67 o
  -4  -3  10       16.52       16.27      1.50 o
  -3  -3  10        4.78        4.12      0.74 o
  -2  -3  10        0.30        0.86      0.51 o
  -1  -3  10       89.25       95.15      3.18 o
   0  -3  10       85.22       80.09      2.25 o
   1  -3  10       52.76       55.19      1.73 o
   2  -3  10       51.34       50.61      1.60 o
   3  -3  10        0.25        0.26      0.33 o
   4  -3  10        5.11        4.67      0.62 o
   5  -3  10        4.38        3.98      0.64 o
   6  -3  10        0.02        0.67      0.48 o
   7  -3  10       13.27       12.92      1.44 o
   8  -3  10        1.92        3.83      0.88 o
  -5  -2  10        1.43        1.53      1.14 o
  -4  -2  10        0.12        0.55      0.72 o
  -3  -2  10        1.47        1.30      0.54 o
  -2  -2  10       59.93       59.79      1.99 o
  -1  -2  10       40.99       39.79      1.50 o
   0  -2  10        0.04        0.38      0.49 o
   1  -2  10       54.64       53.19      1.68 o
   2  -2  10       67.30       67.04      1.90 o
   3  -2  10       26.23       23.47      0.99 o
   4  -2  10       74.21       75.43      1.99 o
   5  -2  10        0.93        0.24      0.37 o
   6  -2  10        3.64        3.41      0.64 o
   7  -2  10        2.98        3.03      0.90 o
   8  -2  10        0.00        0.78      0.77 o
  -5  -1  10        3.03        2.84      1.48 o
  -4  -1  10        0.00       -0.14      0.73 o
  -3  -1  10        7.48        6.79      0.81 o
  -2  -1  10        4.31        3.93      0.74 o
  -1  -1  10        0.61        0.48      0.41 o
   0  -1  10       83.25       79.11      2.56 o
   1  -1  10        7.91        8.73      0.72 o
   2  -1  10       46.63       45.42      1.47 o
   3  -1  10        0.60        0.31      0.30 o
   4  -1  10       31.26       32.12      1.19 o
   5  -1  10        1.92        2.62      0.41 o
   6  -1  10        5.69        9.61      0.81 o
   7  -1  10        0.90        0.49      0.62 o
   8  -1  10        8.48        9.52      1.39 o
   9  -1  10        5.64        5.42      0.87 o
  -4   0  10       10.68       10.54      1.21 o
  -3   0  10        9.32        7.80      0.83 o
  -2   0  10       16.14       17.11      1.47 o
  -1   0  10        7.28        6.80      0.68 o
   0   0  10      122.87      126.48      3.06 o
   1   0  10        1.12        0.97      0.50 o
   2   0  10        0.01       -0.10      0.31 o
   3   0  10      110.79      108.92      3.72 o
   4   0  10       62.97       60.32      2.20 o
   5   0  10       64.83       66.66      1.71 o
   6   0  10      118.52      115.05      3.42 o
   7   0  10        0.09        0.06      0.41 o
   8   0  10       24.62       25.33      1.26 o
   9   0  10        6.57        5.23      0.78 o
  -4   1  10       34.72       34.50      2.65 o
  -3   1  10       12.29       13.73      1.02 o
  -2   1  10       13.30       12.48      0.94 o
  -1   1  10        0.30        0.52      0.38 o
   0   1  10       38.15       37.28      1.37 o
   1   1  10        0.98        0.90      0.34 o
   2   1  10       60.50       62.15      2.23 o
   3   1  10        0.96        1.66      0.43 o
   4   1  10        7.85        6.79      0.55 o
   5   1  10      123.18      122.99      3.20 o
   6   1  10        1.69        1.77      0.40 o
   7   1  10       11.27       11.17      0.84 o
   8   1  10        1.10        0.65      0.41 o
   9   1  10        0.05       -0.35      0.48 o
  10   1  10        2.30        3.69      0.84 o
  -4   2  10       12.07       12.56      1.71 o
  -3   2  10        3.21        3.59      0.84 o
  -2   2  10       17.34       17.01      1.20 o
  -1   2  10       11.77       11.52      0.86 o
   0   2  10        6.63        5.99      0.62 o
   1   2  10        8.08        8.07      0.82 o
   2   2  10        4.46        3.66      0.47 o
   3   2  10      213.54      210.04      3.93 o
   4   2  10        1.52        1.31      0.35 o
   5   2  10       10.56        9.90      0.64 o
   6   2  10       13.23       12.82      0.84 o
   7   2  10       71.48       72.55      1.85 o
   8   2  10        0.92        1.40      0.44 o
   9   2  10        9.33        8.95      0.75 o
  10   2  10        0.01        0.09      0.81 o
  -4   3  10        8.53       10.21      1.58 o
  -3   3  10        3.67        4.32      1.21 o
  -2   3  10       64.74       71.43      1.75 o
  -1   3  10       11.49       10.89      0.65 o
   0   3  10        1.14        2.02      0.39 o
   1   3  10        9.97        9.72      0.72 o
   2   3  10        7.55        5.08      0.55 o
   3   3  10       46.45       45.14      3.55 o
   4   3  10      176.33      160.81      3.55 o
   5   3  10       55.79       56.30      1.52 o
   6   3  10      108.75      111.26      2.44 o
   7   3  10        3.69        3.56      0.52 o
   8   3  10       15.92       16.58      0.91 o
   9   3  10        0.53        0.41      0.44 o
  10   3  10        1.04        0.57      0.67 o
  -3   4  10       50.25       52.36      2.26 o
  -2   4  10        4.10        4.71      1.22 o
  -1   4  10        7.03        7.08      0.65 o
   0   4  10        3.76        3.52      0.49 o
   1   4  10       20.78       18.36      0.85 o
   2   4  10       91.14       78.28      2.18 o
   3   4  10        4.16        3.77      0.53 o
   4   4  10       63.23       53.87      2.04 o
   5   4  10       57.05       51.45      1.99 o
   6   4  10        2.09        2.30      0.52 o
   7   4  10       42.79       42.59      1.58 o
   8   4  10        6.20        5.09      0.73 o
   9   4  10        4.42        5.57      0.97 o
  10   4  10        0.38        0.72      0.96 o
  -3   5  10        1.56        1.19      0.69 o
  -2   5  10        5.29        5.59      0.74 o
  -1   5  10       21.55       18.62      1.31 o
   0   5  10        0.25        0.10      0.32 o
   1   5  10       23.46       21.31      0.96 o
   2   5  10       14.72       14.66      0.90 o
   3   5  10        0.49        0.53      0.33 o
   4   5  10       94.60       92.67      2.37 o
   5   5  10        0.03       -0.16      0.40 o
   6   5  10        1.90        2.90      0.78 o
   7   5  10       17.43       17.51      1.30 o
   8   5  10        0.43        0.29      0.50 o
   9   5  10        2.29        2.72      1.07 o
  10   5  10        8.93        9.12      1.77 o
  -2   6  10       17.99       19.82      1.15 o
  -1   6  10        3.59        4.50      0.80 o
   0   6  10        2.55        2.43      0.74 o
   1   6  10       25.30       25.53      1.06 o
   2   6  10       27.26       29.14      1.28 o
   3   6  10       11.02       10.04      1.19 o
   4   6  10       15.56       15.95      0.90 o
   5   6  10        9.53       10.07      0.79 o
   6   6  10        1.58        1.05      0.45 o
   7   6  10        0.01       -0.35      0.64 o
   8   6  10       11.64       12.76      1.01 o
   9   6  10        7.60        8.79      0.95 o
  10   6  10        2.27        1.47      1.22 o
  -2   7  10        0.01       -0.37      0.50 o
  -1   7  10        0.75        1.15      0.63 o
   0   7  10       27.77       25.24      1.50 o
   1   7  10        0.53        0.75      0.41 o
   2   7  10        2.86        4.48      0.68 o
   3   7  10       20.48       19.54      1.34 o
   4   7  10       65.16       70.45      2.74 o
   5   7  10        2.27        2.27      0.51 o
   6   7  10       20.99       21.17      1.14 o
   7   7  10        0.62        1.49      0.76 o
   8   7  10       13.50       16.47      1.12 o
   9   7  10       28.87       29.70      1.87 o
  10   7  10        1.50        2.44      1.18 o
  -1   8  10        6.61        5.67      1.25 o
   0   8  10       27.76       33.55      1.98 o
   1   8  10        4.27        2.36      0.70 o
   2   8  10      101.09      109.73      4.90 o
   3   8  10       49.69       52.78      3.11 o
   4   8  10        2.95        4.35      0.86 o
   5   8  10       35.13       35.24      2.42 o
   6   8  10        0.81        0.38      0.47 o
   7   8  10       26.48       30.38      1.87 o
   8   8  10        0.23        0.86      0.56 o
   9   8  10        1.12        0.54      1.13 o
   0   9  10        0.01        0.34      0.70 o
   1   9  10       16.46       18.49      1.76 o
   2   9  10       32.16       33.91      2.48 o
   3   9  10        0.07       -0.38      0.78 o
   4   9  10       17.23       15.52      1.35 o
   5   9  10        0.89        0.75      0.69 o
   6   9  10       16.91       15.02      1.37 o
   7   9  10        2.45        3.05      0.91 o
   8   9  10        0.32        0.37      0.94 o
   9   9  10       14.69       15.89      2.02 o
   5  10  10        0.94        2.05      1.14 o
   6  10  10       36.19       34.38      2.84 o
   0  -8  11       16.67       19.08      1.28 o
   1  -8  11        1.12        1.24      0.83 o
   2  -8  11        0.32        0.80      0.73 o
  -2  -7  11        0.51        1.24      1.14 o
  -1  -7  11       11.98       15.13      1.79 o
   0  -7  11       16.13       19.68      1.93 o
   1  -7  11       20.39       22.61      1.19 o
   2  -7  11        8.60       12.75      1.64 o
   3  -7  11        6.85        9.19      1.41 o
   4  -7  11        3.65        5.30      0.98 o
  -3  -6  11        0.44        0.86      1.17 o
  -2  -6  11       25.89       27.14      1.77 o
  -1  -6  11        1.90        0.85      0.76 o
   0  -6  11        5.52        5.65      1.31 o
   1  -6  11        8.06        8.75      1.01 o
   2  -6  11        7.98        8.87      0.93 o
   3  -6  11        7.84        8.36      1.31 o
   4  -6  11        0.02        0.38      0.54 o
   5  -6  11        6.18        4.89      0.91 o
  -3  -5  11        1.66        1.97      0.80 o
  -2  -5  11        3.40        4.50      1.03 o
  -1  -5  11        8.76       10.21      2.25 o
   0  -5  11       15.54       18.55      1.59 o
   1  -5  11        0.14        0.48      0.55 o
   2  -5  11       31.28       33.88      1.65 o
   3  -5  11        4.03        4.19      0.68 o
   4  -5  11        0.30        0.46      0.62 o
   5  -5  11        4.85        5.90      1.08 o
   6  -5  11        2.08        1.57      0.63 o
  -3  -4  11       21.16       20.98      3.50 o
  -2  -4  11        8.31        6.75      1.07 o
  -1  -4  11       28.09       32.24      2.54 o
   0  -4  11        0.48        1.06      0.88 o
   1  -4  11       36.31       37.38      1.70 o
   2  -4  11       21.24       23.81      1.43 o
   3  -4  11        0.27       -0.42      0.42 o
   4  -4  11       14.19       15.36      1.06 o
   5  -4  11        4.62        2.96      0.88 o
   6  -4  11        1.33        1.72      0.52 o
   7  -4  11        2.92        2.74      0.83 o
  -4  -3  11        4.27        4.20      1.36 o
  -3  -3  11        0.56        0.56      0.79 o
  -2  -3  11       34.54       32.68      1.86 o
  -1  -3  11        1.42       -0.27      0.59 o
   0  -3  11       82.63       84.86      3.11 o
   1  -3  11       23.78       26.15      1.20 o
   2  -3  11        4.03        2.56      0.51 o
   3  -3  11       40.50       42.48      1.49 o
   4  -3  11       22.84       22.69      1.26 o
   5  -3  11       12.54       13.62      0.95 o
   6  -3  11        6.53        6.22      0.78 o
   7  -3  11        0.28        1.50      0.72 o
  -4  -2  11        1.74        1.60      1.20 o
  -3  -2  11       15.99       16.95      1.49 o
  -2  -2  11        3.73        3.98      0.86 o
  -1  -2  11       24.47       26.77      1.60 o
   0  -2  11       52.64       52.81      2.21 o
   1  -2  11        2.09        1.21      0.58 o
   2  -2  11        3.53        3.32      0.53 o
   3  -2  11       43.85       43.17      1.57 o
   4  -2  11        0.35        0.49      0.44 o
   5  -2  11        5.33        6.22      1.24 o
   6  -2  11        1.70        2.27      0.46 o
   7  -2  11        1.86        0.41      0.71 o
   8  -2  11        1.53        1.13      0.78 o
  -4  -1  11        8.58        6.68      1.74 o
  -3  -1  11        0.00       -0.23      0.64 o
  -2  -1  11        6.33        7.11      1.01 o
  -1  -1  11        7.86        8.28      1.04 o
   0  -1  11        2.13        3.35      0.74 o
   1  -1  11       41.56       39.82      3.22 o
   2  -1  11       31.85       34.31      1.33 o
   3  -1  11        8.37        8.77      0.71 o
   4  -1  11       71.44       68.41      1.97 o
   5  -1  11        3.77        4.12      0.67 o
   6  -1  11       64.72       64.27      2.69 o
   7  -1  11        2.09        0.90      0.81 o
   8  -1  11        2.10        2.54      0.98 o
  -4   0  11        0.02        0.33      1.02 o
  -3   0  11        1.01        1.36      0.75 o
  -2   0  11        3.66        3.08      0.67 o
  -1   0  11       10.48       10.89      1.08 o
   0   0  11        9.27        9.44      0.99 o
   1   0  11       30.61       27.91      1.51 o
   2   0  11       25.93       23.97      2.03 o
   3   0  11       66.25       65.69      1.94 o
   4   0  11        0.30        0.54      0.35 o
   5   0  11        7.93        8.57      0.63 o
   6   0  11        5.69        4.33      0.73 o
   7   0  11       23.40       23.24      2.30 o
   8   0  11       27.54       28.81      2.36 o
   9   0  11        4.32        5.32      1.20 o
  -3   1  11        0.82        0.41      0.75 o
  -2   1  11       59.73       65.54      2.20 o
  -1   1  11       24.61       23.40      1.21 o
   0   1  11       98.27       92.93      4.44 o
   1   1  11        0.56        0.39      0.64 o
   2   1  11       71.41       69.40      2.48 o
   3   1  11        5.44        4.70      1.85 o
   4   1  11        9.84       10.74      0.70 o
   5   1  11       18.04       19.12      1.42 o
   6   1  11       40.63       40.00      1.88 o
   7   1  11        3.07        3.12      0.91 o
   8   1  11        9.42        8.89      0.83 o
   9   1  11        4.40        5.03      0.96 o
  -3   2  11       32.60       28.49      2.43 o
  -2   2  11        2.31        2.04      0.57 o
  -1   2  11       10.53       10.85      0.89 o
   0   2  11        4.47        5.45      0.65 o
   1   2  11        0.65        0.31      0.46 o
   2   2  11       78.74       71.18      2.55 o
   3   2  11       13.15       12.01      1.03 o
   4   2  11       24.46       25.10      1.97 o
   5   2  11       67.76       67.01      2.51 o
   6   2  11       11.68       10.08      0.73 o
   7   2  11       30.76       32.26      1.65 o
   8   2  11        3.99        4.21      0.69 o
   9   2  11        0.01        0.36      0.50 o
  -2   3  11        3.67        4.17      1.23 o
  -1   3  11       31.25       30.94      1.44 o
   0   3  11        6.64        8.04      0.77 o
   1   3  11        0.03       -0.06      0.42 o
   2   3  11        1.43        1.82      0.58 o
   3   3  11        0.92        0.01      0.69 o
   4   3  11        9.32        9.13      1.71 o
   5   3  11       10.06       10.66      0.82 o
   6   3  11        8.30        8.79      1.06 o
   7   3  11       38.78       39.79      1.54 o
   8   3  11        2.31        2.28      0.72 o
   9   3  11        2.58        2.28      0.78 o
  -2   4  11      101.86      110.41      5.06 o
  -1   4  11        6.30        7.22      0.99 o
   0   4  11       10.41       11.41      1.64 o
   1   4  11       12.65       11.95      1.70 o
   2   4  11        2.58        1.73      0.61 o
   3   4  11       23.50       24.27      1.99 o
   4   4  11       52.42       48.23      2.09 o
   5   4  11       13.81       12.88      0.87 o
   6   4  11       52.46       49.85      2.42 o
   7   4  11        3.11        2.26      0.57 o
   8   4  11       24.20       28.37      1.39 o
   9   4  11        9.93        9.81      1.17 o
  -2   5  11        0.28        0.73      0.98 o
  -1   5  11       15.67       15.41      1.75 o
   0   5  11       18.72       21.52      1.44 o
   1   5  11        1.75        0.48      0.42 o
   2   5  11       13.60       14.44      1.87 o
   3   5  11      108.52      102.02      3.51 o
   4   5  11        5.76        5.59      1.83 o
   5   5  11       21.30       21.26      1.41 o
   6   5  11        0.06       -0.10      0.40 o
   7   5  11        5.41        5.77      0.76 o
   8   5  11        4.34        5.19      0.77 o
   9   5  11        1.94        2.79      1.28 o
  -1   6  11        5.36        4.64      1.22 o
   0   6  11       12.10       14.26      1.73 o
   1   6  11        8.61        7.76      0.82 o
   2   6  11       34.57       38.21      2.20 o
   3   6  11        4.65        5.65      0.90 o
   4   6  11        0.21       -0.34      0.49 o
   5   6  11        0.12       -0.03      0.40 o
   6   6  11        0.63        0.26      0.45 o
   7   6  11        8.66        9.15      1.06 o
   8   6  11        0.45        0.67      0.54 o
   9   6  11       10.37       14.08      1.60 o
   0   7  11       30.86       31.21      2.38 o
   1   7  11       11.60        8.64      1.44 o
   2   7  11        4.23        4.02      0.86 o
   3   7  11        0.45        0.20      0.67 o
   4   7  11        8.98        7.34      1.19 o
   5   7  11        1.01        1.00      0.78 o
   6   7  11        2.79        2.83      0.61 o
   7   7  11        0.84        1.35      0.56 o
   8   7  11        7.62        8.69      0.95 o
   9   7  11       17.49       20.06      2.29 o
   1   8  11       15.21       15.47      1.76 o
   2   8  11        0.29        0.43      0.91 o
   3   8  11        4.81        4.59      0.92 o
   4   8  11       84.99       91.91      3.33 o
   5   8  11        3.08        2.09      1.13 o
   6   8  11       58.50       64.10      2.71 o
   7   8  11        0.04       -0.28      0.53 o
   8   8  11       14.41       16.16      1.91 o
   9   8  11        6.64        5.82      1.50 o
   4   9  11        1.47       -0.35      1.05 o
   5   9  11       28.06       27.92      2.55 o
   6   9  11        1.91        3.02      1.25 o
   1  -7  12        0.81        0.10      0.61 o
   2  -7  12        1.14        3.31      1.17 o
   3  -7  12        1.37        0.75      0.63 o
  -2  -6  12       11.11       14.26      2.15 o
  -1  -6  12        0.18        0.01      0.97 o
   0  -6  12        1.61        0.14      0.70 o
   1  -6  12        8.05        8.29      1.35 o
   2  -6  12        9.37        8.65      0.98 o
   3  -6  12        1.59        0.98      0.84 o
   4  -6  12        6.09        4.93      1.14 o
  -2  -5  12       16.75       15.69      2.11 o
  -1  -5  12        2.08        1.77      1.63 o
   0  -5  12       32.17       32.32      1.84 o
   1  -5  12        4.56        4.29      1.21 o
   2  -5  12        0.01        0.10      0.51 o
   3  -5  12        4.35        4.63      0.77 o
   4  -5  12        4.23        4.72      1.10 o
   5  -5  12        0.01       -0.31      0.58 o
  -2  -4  12        8.69       10.52      1.27 o
  -1  -4  12        0.39       -0.09      1.01 o
   0  -4  12        0.61       -0.48      0.56 o
   1  -4  12        5.52        6.94      1.65 o
   2  -4  12        1.23        0.62      0.51 o
   3  -4  12       39.53       42.10      1.91 o
   4  -4  12        2.56        3.09      1.35 o
   5  -4  12        1.86        1.83      0.85 o
   6  -4  12        1.94        1.67      0.95 o
  -2  -3  12        0.00       -0.60      0.62 o
  -1  -3  12       13.87       14.23      1.34 o
   0  -3  12        3.88        5.98      0.96 o
   1  -3  12       23.30       25.83      1.52 o
   2  -3  12       42.90       47.37      2.19 o
   3  -3  12        1.72        1.39      0.55 o
   4  -3  12       18.25       21.00      1.48 o
   5  -3  12        7.76        6.67      0.79 o
   6  -3  12        1.72        2.04      1.30 o
   7  -3  12        1.59        1.75      0.76 o
  -3  -2  12        0.16       -0.86      0.86 o
  -2  -2  12       11.44       10.51      1.27 o
  -1  -2  12       11.79       10.60      1.20 o
   0  -2  12       31.91       31.12      1.78 o
   1  -2  12       21.28       22.29      1.42 o
   2  -2  12        5.23        5.25      1.58 o
   3  -2  12       38.64       37.49      1.46 o
   4  -2  12        5.03        5.19      0.79 o
   5  -2  12        2.69        2.61      0.62 o
   6  -2  12        3.23        2.89      0.67 o
   7  -2  12        0.44        0.36      0.68 o
   8  -2  12        0.00        1.14      0.69 o
  -3  -1  12        0.74        0.02      0.90 o
  -2  -1  12        2.62        2.29      0.85 o
  -1  -1  12        0.48        0.14      0.63 o
   0  -1  12       37.21       37.55      3.60 o
   1  -1  12        0.75        0.55      0.58 o
   2  -1  12       23.29       22.42      1.67 o
   3  -1  12        3.14        4.16      0.73 o
   4  -1  12        5.08        5.22      0.66 o
   5  -1  12       47.41       48.88      1.71 o
   6  -1  12       14.10       13.89      0.91 o
   7  -1  12        0.99       -0.19      0.63 o
   8  -1  12       11.54       13.12      1.71 o
  -3   0  12        7.81        6.27      1.50 o
  -2   0  12        3.61        2.19      0.80 o
  -1   0  12       11.08        9.67      1.93 o
   0   0  12        0.42        0.56      0.57 o
   1   0  12        0.78        0.52      0.57 o
   2   0  12        1.00        0.55      0.55 o
   3   0  12        7.73        6.12      0.83 o
   4   0  12        1.60        2.19      0.50 o
   5   0  12       28.43       32.51      1.26 o
   6   0  12        0.03       -0.16      0.47 o
   7   0  12        3.13        4.02      0.74 o
   8   0  12        3.14        1.06      0.96 o
  -3   1  12        4.23        4.14      1.39 o
  -2   1  12        1.85        1.96      0.77 o
  -1   1  12       12.60       11.64      1.23 o
   0   1  12       27.46       30.58      1.71 o
   1   1  12        0.22        0.51      0.60 o
   2   1  12       29.31       27.31      1.52 o
   3   1  12        1.38        1.05      0.55 o
   4   1  12       87.07       89.12      3.02 o
   5   1  12        0.81        1.18      0.58 o
   6   1  12       12.98       12.92      1.45 o
   7   1  12        9.66        8.07      0.98 o
   8   1  12        1.36        1.34      0.85 o
   9   1  12        0.29       -0.68      0.78 o
  -2   2  12       12.02       13.59      1.36 o
  -1   2  12        3.92        3.93      0.89 o
   0   2  12        0.00       -0.56      0.64 o
   1   2  12       32.15       30.43      1.69 o
   2   2  12        8.98        8.79      0.99 o
   3   2  12       12.26       11.76      1.97 o
   4   2  12       10.35        9.38      1.01 o
   5   2  12        9.25        9.19      1.02 o
   6   2  12       40.43       40.40      1.93 o
   7   2  12        0.66        1.13      0.70 o
   8   2  12        2.62        4.33      0.84 o
   9   2  12        1.69        3.82      0.81 o
  -1   3  12        0.22        0.04      0.61 o
   0   3  12        5.19        6.60      1.01 o
   1   3  12       21.68       24.18      1.52 o
   2   3  12        3.65        2.88      0.73 o
   3   3  12       28.78       28.45      2.26 o
   4   3  12       24.42       21.20      1.40 o
   5   3  12        0.78        0.68      0.59 o
   6   3  12        0.16        0.68      0.52 o
   7   3  12        0.88        1.01      0.53 o
   8   3  12        0.06        0.37      0.74 o
   9   3  12        2.63        3.25      1.42 o
  -1   4  12        3.40        6.03      1.38 o
   0   4  12       83.89       87.40      3.17 o
   1   4  12        3.87        3.83      1.22 o
   2   4  12      103.46      106.18      3.55 o
   3   4  12        0.49       -0.35      0.53 o
   4   4  12       20.05       22.76      1.51 o
   5   4  12        0.40       -0.49      0.66 o
   6   4  12       12.33        8.68      0.85 o
   7   4  12       16.87       18.02      1.34 o
   8   4  12       13.38       12.87      1.05 o
   9   4  12        4.82        4.68      1.50 o
   0   5  12       78.90       84.75      3.16 o
   1   5  12       51.51       56.86      2.47 o
   2   5  12        1.56        1.92      1.18 o
   3   5  12       18.28       20.78      2.41 o
   4   5  12       21.68       21.91      1.54 o
   5   5  12        3.55        2.23      0.94 o
   6   5  12        2.50        3.30      0.63 o
   7   5  12        7.46        6.84      0.97 o
   8   5  12        3.52        3.12      0.93 o
   9   5  12       25.12       27.27      2.60 o
   1   6  12        0.04       -1.53      1.62 o
   2   6  12        4.47        4.44      2.02 o
   3   6  12        6.41        4.95      0.93 o
   4   6  12       16.33       14.92      1.34 o
   5   6  12        0.94        0.78      0.62 o
   6   6  12        5.09        4.54      0.71 o
   7   6  12        7.85        7.54      0.87 o
   8   6  12        4.97        5.41      1.03 o
   9   6  12        0.35        0.68      0.98 o
   2   7  12       33.54       37.44      2.03 o
   3   7  12       11.79        9.60      1.18 o
   4   7  12        2.74        3.26      0.91 o
   5   7  12       13.71       12.45      1.33 o
   6   7  12        0.34        0.58      0.71 o
   7   7  12        1.31        0.83      0.70 o
   8   7  12        0.49       -0.40      0.93 o
   9   7  12        1.54        3.72      1.32 o
   3   8  12        5.36        4.80      1.37 o
   4   8  12       10.50        9.21      1.71 o
   5   8  12        9.16        7.89      1.69 o
   8   8  12       14.52       16.31      2.01 o
   2  -6  13        1.96        1.97      0.82 o
   3  -6  13        2.78        3.14      0.99 o
  -1  -5  13        3.05        4.37      1.51 o
   0  -5  13        0.00        1.31      1.15 o
   1  -5  13        4.86        6.95      1.36 o
   2  -5  13       18.00       19.09      1.86 o
   3  -5  13        0.00        0.50      0.50 o
   4  -5  13        4.82        3.82      1.10 o
   5  -5  13        0.21        0.86      0.63 o
  -1  -4  13        0.02        0.70      1.11 o
   0  -4  13       21.33       22.04      1.62 o
   1  -4  13        0.04        0.36      1.08 o
   2  -4  13        0.05        0.59      0.73 o
   3  -4  13        3.91        3.21      0.90 o
   4  -4  13        0.00        0.93      0.55 o
   5  -4  13        1.49        2.94      1.01 o
   6  -4  13        1.23        1.41      0.74 o
  -1  -3  13        2.41        2.07      1.16 o
   0  -3  13        4.94        4.62      1.09 o
   1  -3  13        0.51       -0.14      0.52 o
   2  -3  13        0.01       -0.15      0.50 o
   3  -3  13       20.49       22.79      2.00 o
   4  -3  13        4.71        4.70      0.78 o
   5  -3  13        9.99       16.19      1.83 o
   6  -3  13        1.45        2.98      1.10 o
  -1  -2  13        7.01        7.34      1.16 o
   0  -2  13       12.18        9.69      1.20 o
   1  -2  13        0.30        0.58      0.61 o
   2  -2  13       33.42       32.52      1.78 o
   3  -2  13        0.13        0.06      0.53 o
   4  -2  13        5.07        4.16      0.78 o
   5  -2  13       16.33       17.77      1.29 o
   6  -2  13        0.57        0.23      0.52 o
   7  -2  13        5.85        5.91      1.21 o
  -1  -1  13       10.78        7.41      1.14 o
   0  -1  13        6.88        7.54      1.10 o
   1  -1  13        3.18        2.64      0.79 o
   2  -1  13        0.47        0.73      0.56 o
   3  -1  13        1.63        0.62      0.72 o
   4  -1  13       28.41       32.70      1.70 o
   5  -1  13        1.51        2.51      0.57 o
   6  -1  13        4.96        5.83      0.72 o
   7  -1  13        6.74        7.64      1.44 o
  -1   0  13        1.12        1.57      0.75 o
   0   0  13       10.75       11.58      1.26 o
   1   0  13       15.92       15.58      1.38 o
   2   0  13       30.91       31.38      2.72 o
   3   0  13        0.04        0.11      0.51 o
   4   0  13        0.00        0.19      0.51 o
   5   0  13       10.21       10.89      1.07 o
   6   0  13        7.71        9.83      1.37 o
   7   0  13        1.21        1.61      1.02 o
   8   0  13        1.33        1.65      0.98 o
  -1   1  13        0.75        0.61      0.96 o
   0   1  13        0.59        1.40      0.70 o
   1   1  13        4.02        4.17      0.90 o
   2   1  13        5.15        5.66      0.93 o
   3   1  13        1.42        1.80      0.66 o
   4   1  13        0.73        1.07      0.72 o
   5   1  13        6.99        6.74      0.95 o
   6   1  13       18.16       18.67      1.87 o
   7   1  13        8.05        8.48      1.26 o
   8   1  13        2.28        2.59      0.74 o
  -1   2  13        3.38        3.19      1.30 o
   0   2  13        6.62        6.64      1.96 o
   1   2  13        2.37        1.60      0.69 o
   2   2  13       16.12       17.38      1.37 o
   3   2  13        0.03        0.27      0.58 o
   4   2  13       23.57       19.45      1.99 o
   5   2  13        3.41        3.53      0.95 o
   6   2  13        1.38        2.53      0.73 o
   7   2  13        7.92       10.66      1.53 o
  -1   3  13        7.11        5.09      1.40 o
   0   3  13        2.50        3.51      0.90 o
   1   3  13        9.34        8.17      1.09 o
   2   3  13        6.07        6.40      0.98 o
   3   3  13        9.53        6.83      1.02 o
   4   3  13        1.38        1.26      0.79 o
   5   3  13        1.12        1.71      0.72 o
   6   3  13        5.88        7.52      1.57 o
   7   3  13        1.11        1.81      0.75 o
   8   3  13        5.31        2.52      1.45 o
   0   4  13        0.59        1.54      1.18 o
   1   4  13        1.71        1.74      0.79 o
   2   4  13        7.51        8.31      1.10 o
   3   4  13       19.29       23.18      2.19 o
   4   4  13       34.23       35.21      1.91 o
   5   4  13        1.43        2.58      0.79 o
   6   4  13       18.96       19.86      1.52 o
   7   4  13        1.09        1.42      0.63 o
   8   4  13        1.05        1.17      1.14 o
   1   5  13        3.39        6.23      1.59 o
   2   5  13      133.94      134.45      4.35 o
   3   5  13       46.29       47.28      2.29 o
   4   5  13       31.32       34.03      2.52 o
   5   5  13       15.76       14.98      1.94 o
   6   5  13        0.31        0.37      0.66 o
   7   5  13        1.91        1.34      0.98 o
   8   5  13        6.53        5.10      1.06 o
   2   6  13        1.70        1.26      1.11 o
   3   6  13        2.59        0.25      1.10 o
   4   6  13       25.94       24.10      1.72 o
   5   6  13        0.24        0.32      0.69 o
   6   6  13        7.08        7.63      2.55 o
   7   6  13        0.03        0.14      0.90 o
   8   6  13        0.01       -0.10      1.02 o
   3   7  13       21.95       21.55      2.41 o
   4   7  13       16.34       15.94      2.15 o
   8   7  13        3.01        2.36      1.30 o
   1  -3  14        3.00        2.05      1.19 o
   3  -3  14        0.08       -0.52      0.52 o
   4  -3  14        2.53        1.44      0.66 o
   5  -3  14        0.02        0.32      0.85 o
   1  -2  14        2.43        2.70      1.11 o
   2  -2  14        0.33       -0.16      1.65 o
   3  -2  14        0.03       -0.31      0.60 o
   4  -2  14       12.22       13.31      1.59 o
   5  -2  14        7.45        6.64      1.14 o
   6  -2  14        8.29        7.08      1.05 o
   1  -1  14        0.01       -0.15      0.59 o
   2  -1  14        6.42        4.87      0.91 o
   3  -1  14        2.45        1.51      0.56 o
   4  -1  14       13.60       13.13      1.59 o
   5  -1  14        6.90        5.56      1.11 o
   6  -1  14        0.16        0.06      0.61 o
   1   0  14        7.10        7.75      1.10 o
   2   0  14        2.98        5.27      0.93 o
   3   0  14        0.39        0.48      0.51 o
   4   0  14       20.40       24.14      2.55 o
   5   0  14        0.11        0.50      0.58 o
   6   0  14       12.89       12.50      1.49 o
   1   1  14        7.03        6.11      1.86 o
   2   1  14        1.07        2.40      0.83 o
   3   1  14        7.46        7.56      1.08 o
   4   1  14       10.18       12.23      1.17 o
   5   1  14        0.01        1.47      0.82 o
   6   1  14        0.02       -0.55      0.55 o
   1   2  14        0.98        1.27      0.92 o
   2   2  14       10.96        9.50      2.66 o
   3   2  14        2.90        2.62      0.77 o
   4   2  14        1.30        2.57      0.73 o
   5   2  14        0.02       -0.11      0.46 o
   6   2  14       17.49       19.68      2.19 o
   2   3  14       13.25       14.83      1.40 o
   3   3  14        1.00        1.81      0.72 o
   4   3  14        0.55        0.05      0.58 o
   5   3  14        2.34        0.29      0.90 o
   6   3  14        1.95        2.94      1.20 o
   3   4  14        0.01        0.40      0.83 o
   4   4  14        0.92        1.91      0.79 o
   5   4  14        8.64       11.90      1.83 o
   6   4  14        0.62        2.56      1.19 o
   7   4  14        1.26        1.23      1.06 o
   3  -1  15        5.40        4.91      1.44 o
   3   0  15        2.20        2.21      1.13 o
   4   0  15        0.01        0.74      0.94 o
   4   1  15        2.65        1.67      1.07 o
   5   1  15        2.44        2.62      1.13 o
 
